# Supplementary material for: Genome-wide association study of drought tolerance and biomass allocation in wheat
Source: PLoS One. 2019 Dec 4;14(12):e0225383. doi: 10.1371/journal.pone.0225383 (PMC6892492; doi:10.1371/journal.pone.0225383)
Supplement: S8 Table — (CSV) [file pone.0225383.s008.csv]

SNP	Chromosome	Position	P.value	maf	nobs	Rsquare.of.Model.without.SNP	Rsquare.of.Model.with.SNP	FDR_Adjusted_P-values	effect
M12137	6A	231626622	6.86E-05	0.226804124	99	0.071616689	0.249483209	0.049977391	0.049234519
M12045	6A	2141663	9.77E-05	0.402061856	99	0.071616689	0.241336101	0.055527208	-0.034012733
M4454	2B	615886571	0.00026723	0.268041237	99	0.071616689	0.218554785	0.040854139	0.035201138
M9433	4A	743768873	0.000299173	0.257731959	99	0.071616689	0.216039977	0.038268396	0.039079753
M9434	4A	743768873	0.000376596	0.412371134	99	0.071616689	0.210939609	0.048772325	0.038323859
M5201	2B	124827532	0.000477989	0.072164948	99	0.071616689	0.205692589	0.046197655	0.066834116
M5297	2B	797110790	0.000477989	0.072164948	99	0.071616689	0.205692589	0.031976549	0.066834116
M12044	6A	1033153	0.000655659	0.24742268	99	0.071616689	0.198794654	0.056897244	-0.038104326
M5299	2B	789875741	0.000727183	0.391752577	99	0.071616689	0.19654939	0.037085297	-0.066312219
M3562	2B	419250206	0.000914622	0.319587629	99	0.071616689	0.191601932	0.063973884	0.036874086
M12024	5D	257171245	0.001017582	0.402061856	99	0.071616689	0.189312786	0.06885855	-0.036395897
M3559	2B	0	0.001128182	0.360824742	99	0.071616689	0.187106076	0.064408717	0.030351598
M5265	2B	31477695	0.001174012	0.175257732	99	0.071616689	0.186256412	0.068903269	-0.037066695
M5284	2B	800756689	0.001223258	0.082474227	99	0.071616689	0.185380748	0.07009504	-0.054943261
M3942	2B	32805672	0.001248532	0.113402062	99	0.071616689	0.184945385	0.06376541	0.040001198
M12086	6A	107264253	0.00126342	0.381443299	99	0.071616689	0.184693162	0.068741493	-0.034640056
M6948	3B	5857902	0.001281608	0.237113402	99	0.071616689	0.184389163	0.06385491	0.038658701
M5278	2B	0	0.001285647	0.113402062	99	0.071616689	0.184322268	0.069443249	-0.045166385
M5267	2B	581469039	0.001544757	0.432989691	99	0.071616689	0.180430369	0.069700726	-0.049028543
M3573	2B	40354316	0.001623601	0.412371134	99	0.071616689	0.179379252	0.068757489	-0.034879993
M9451	4B	13088435	0.001909732	0.298969072	99	0.071616689	0.175964145	0.06869711	-0.033974307
M4567	2B	545270114	0.001943612	0.453608247	99	0.071616689	0.175595289	0.068305003	-0.028092705
M11148	5B	529048297	0.001980736	0.422680412	99	0.071616689	0.175198667	0.063752834	0.040189833
M10855	5B	536909476	0.002066208	0.412371134	99	0.071616689	0.174314	0.063372643	0.045892698
M12055	6A	1338546	0.002130656	0.494845361	99	0.071616689	0.173671628	0.069047158	-0.039225023
M5320	2B	799056714	0.002173472	0.06185567	99	0.071616689	0.173255887	0.061921819	0.067655068
M12085	6A	107264253	0.002207575	0.350515464	99	0.071616689	0.172930763	0.068756075	-0.034858775
M15435	7B	580883967	0.002253071	0.113402062	99	0.071616689	0.172505026	0.069485	-0.045792653
M4070	2B	200573662	0.002309078	0.175257732	99	0.071616689	0.171992986	0.068530757	-0.031479007
M3427	2B	227590363	0.002431773	0.288659794	99	0.071616689	0.170914791	0.064649172	0.026744759
M3601	2B	162967131	0.002466539	0.402061856	99	0.071616689	0.170619505	0.068623445	-0.032869334
M4303	2B	216469247	0.002470488	0.432989691	99	0.071616689	0.170586235	0.063250174	0.047729741
M3555	2B	29045988	0.002541811	0.319587629	99	0.071616689	0.169994684	0.068703342	-0.034067791
M5269	2B	800955579	0.002654427	0.06185567	99	0.071616689	0.16909477	0.070265853	-0.057505455
M5347	2B	797272925	0.002654427	0.06185567	99	0.071616689	0.16909477	0.070265853	-0.057505455
M5296	2B	797110790	0.002654427	0.06185567	99	0.071616689	0.16909477	0.062598459	0.057505455
M4000	2B	213709998	0.003257801	0.237113402	99	0.071616689	0.164861853	0.064559362	0.028091914
M4284	2B	708992900	0.003389975	0.422680412	99	0.071616689	0.164043608	0.06336909	0.045945999
M1736	1B	635977802	0.003406278	0.278350515	99	0.071616689	0.16394498	0.06452993	0.028533401
M5239	2B	31519188	0.003517594	0.391752577	99	0.071616689	0.163284361	0.070669791	-0.063564516
M5266	2B	31477695	0.003517594	0.391752577	99	0.071616689	0.163284361	0.070669791	-0.063564516
M5326	2B	644096629	0.003517594	0.391752577	99	0.071616689	0.163284361	0.070669791	-0.063564516
M5367	2D	14379312	0.003517594	0.391752577	99	0.071616689	0.163284361	0.062194522	0.063564516
M3553	2B	0	0.003663739	0.298969072	99	0.071616689	0.162449228	0.068417561	-0.029781064
M5283	2B	800756689	0.003675666	0.391752577	99	0.071616689	0.162382601	0.070133302	-0.055517181
M5341	2B	762160772	0.003675666	0.391752577	99	0.071616689	0.162382601	0.070133302	-0.055517181
M9436	4A	0	0.003762031	0.494845361	99	0.071616689	0.161906753	0.064761889	0.025054015
M14510	7A	56245466	0.00387888	0.24742268	99	0.071616689	0.161280683	0.064685986	0.026192563
M7467	3B	179536207	0.003960626	0.144329897	99	0.071616689	0.160854215	0.064201326	0.033462461
M4027	2B	392038009	0.003982895	0.360824742	99	0.071616689	0.160739623	0.069115798	-0.040254619
M6728	3A	715967941	0.00399399	0.340206186	99	0.071616689	0.160682774	0.05945591	0.10464369
M8409	3D	380816249	0.00399399	0.340206186	99	0.071616689	0.160682774	0.05945591	0.10464369
M5274	2B	799057190	0.004043431	0.381443299	99	0.071616689	0.160431438	0.070722033	-0.064348155
M5235	2B	794002225	0.004043431	0.381443299	99	0.071616689	0.160431438	0.062142279	0.064348155
M3578	2B	33729208	0.004089167	0.298969072	99	0.071616689	0.160201761	0.068391611	-0.029391812
M12091	6A	2408301	0.004569305	0.381443299	99	0.071616689	0.157939995	0.205658292	-0.031809112	#REF!
M3950	2B	649503923	0.004571796	0.18556701	99	0.071616689	0.157928915	0.205268074	-0.029858024	#REF!
M5231	2B	794002225	0.004581981	0.371134021	99	0.071616689	0.157883676	0.208129831	-0.04416681	#REF!
M15457	7B	0	0.004647342	0.319587629	99	0.071616689	0.157595844	0.194172428	0.025620206	#REF!
M4592	2B	655520301	0.004737828	0.360824742	99	0.071616689	0.157204229	0.194048314	0.026240778	#REF!
M579	1A	565296725	0.00477816	0.422680412	99	0.071616689	0.157032172	0.193455054	0.029207077	#REF!
M3576	2B	33729208	0.004872503	0.288659794	99	0.071616689	0.156635526	0.193407209	0.029446301	#REF!
M12089	6A	0	0.004912385	0.257731959	99	0.071616689	0.156470247	0.192749179	0.032736453	#REF!
M4701	2B	425264799	0.004970346	0.391752577	99	0.071616689	0.15623251	0.191938096	0.036791866	#REF!
M15500	7B	374288014	0.005047748	0.268041237	99	0.071616689	0.155919484	0.204983314	-0.028434225	#REF!
M6427	3A	517095336	0.005137763	0.103092784	99	0.071616689	0.155561667	0.190737531	0.042794691	#REF!
M7459	3B	168137999	0.005309446	0.144329897	99	0.071616689	0.154896926	0.205795798	-0.032496645	#REF!
M15475	7B	594218929	0.005393294	0.453608247	99	0.071616689	0.15458035	0.192434243	0.034311129	#REF!
M5244	2B	796598273	0.005408471	0.12371134	99	0.071616689	0.154523597	0.192394985	0.03450742	#REF!
M7460	3B	168137999	0.005459495	0.474226804	99	0.071616689	0.154333999	0.480449994	-0.033053356	#REF!
M3579	2B	40893976	0.00551298	0.381443299	99	0.071616689	0.154137223	0.478903995	-0.029740499	#REF!
M3570	2B	31382129	0.00552019	0.24742268	99	0.071616689	0.154110848	0.478879013	-0.029686968	#REF!
M4460	2B	649949245	0.005604181	0.164948454	99	0.071616689	0.15380622	0.479047162	-0.030047287	#REF!
M4519	2B	680237252	0.00569074	0.154639175	99	0.071616689	0.153497208	0.450102899	0.031976135	#REF!
M8437	3D	523552116	0.005715516	0.422680412	99	0.071616689	0.153409658	0.479269506	-0.030523738	#REF!
M3551	2B	30630417	0.005964668	0.371134021	99	0.071616689	0.15255057	0.451048053	0.029950804	#REF!
M2287	1D	0	0.006122781	0.412371134	99	0.071616689	0.152024538	0.454135858	0.023334078	#REF!
M9852	5A	9210215	0.006194551	0.164948454	99	0.071616689	0.151790409	0.450415152	0.03130702	#REF!
M726	1B	3164636	0.00620033	0.195876289	99	0.071616689	0.151771679	0.478741149	-0.029391545	#REF!
M3978	2B	174831753	0.006241926	0.092783505	99	0.071616689	0.151637405	0.483786789	-0.04020363	#REF!
M5203	2B	124972475	0.006395023	0.381443299	99	0.071616689	0.151151091	0.440257778	0.053072821	#REF!
M258	1A	386477411	0.006397438	0.195876289	99	0.071616689	0.151143519	0.478812215	-0.02954383	#REF!
M4057	2B	344404616	0.006568481	0.309278351	99	0.071616689	0.150614537	0.454395326	0.022778076	#REF!
M5304	2B	638876490	0.006723761	0.144329897	99	0.071616689	0.15014658	0.479973888	-0.032033128	#REF!
M6451	3A	0	0.006816181	0.010309278	99	0.071616689	0.149873374	0.512108521	-0.100893056	#REF!
M14159	7A	8071270	0.006845568	0.391752577	99	0.071616689	0.149787309	0.440619089	0.052298584	#REF!
M12123	6A	684289	0.006849032	0.494845361	99	0.071616689	0.149777189	0.476624284	-0.024855406	#REF!
M6591	3A	174031646	0.007000929	0.329896907	99	0.071616689	0.14933861	0.451635426	0.028692148	#REF!
M15455	7B	584314006	0.007168472	0.319587629	99	0.071616689	0.148866207	0.477251938	-0.026200378	#REF!
M3425	2B	4472312	0.007189528	0.226804124	99	0.071616689	0.14880765	0.478393164	-0.028645863	#REF!
M12001	5D	554401631	0.007266462	0.484536082	99	0.071616689	0.148595215	0.45080748	0.030466318	#REF!
M5229	2B	645000730	0.007286028	0.06185567	99	0.071616689	0.14854156	0.445042571	0.042819693	#REF!
M5310	2B	795281951	0.007550929	0.072164948	99	0.071616689	0.147829584	0.486441177	-0.045891604	#REF!
M11971	5D	531606683	0.007557298	0.494845361	99	0.071616689	0.147812788	0.475707494	-0.022890855	#REF!
M3790	2B	16256106	0.007602575	0.154639175	99	0.071616689	0.14769381	0.480922837	-0.034066591	#REF!
M3819	2B	100325164	0.007694452	0.432989691	99	0.071616689	0.147454629	0.448227552	0.035994734	#REF!
M12093	6A	3600330	0.007699359	0.453608247	99	0.071616689	0.147441939	0.475579291	-0.022616134	#REF!
M13545	6B	479212545	0.007704495	0.082474227	99	0.071616689	0.147428666	0.446733987	0.03919523	#REF!
M4516	2B	568309420	0.007748934	0.412371134	99	0.071616689	0.147314201	0.478856535	-0.0296388	#REF!
M15294	7B	106140132	0.007806679	0.402061856	99	0.071616689	0.147166479	0.452494686	0.026850877	#REF!
M14895	7A	694049602	0.007814562	0.340206186	99	0.071616689	0.147146404	0.476460295	-0.024504	#REF!
M6921	3B	5973349	0.007849628	0.206185567	99	0.071616689	0.147057346	0.479129654	-0.030224056	#REF!
M9379	4A	0	0.007895636	0.268041237	99	0.071616689	0.146941129	0.480474417	-0.033105691	#REF!
M11657	5B	336655975	0.007936938	0.309278351	99	0.071616689	0.146837399	0.444695238	0.043563978	#REF!
M8270	3D	0	0.008008578	0.474226804	99	0.071616689	0.146658804	0.482154533	-0.036705939	#REF!
M9447	4B	4892979	0.008034978	0.494845361	99	0.071616689	0.146593408	0.480482905	-0.03312388	#REF!
M7464	3B	415924572	0.008059065	0.453608247	99	0.071616689	0.146533939	0.476163801	-0.023868656	#REF!
M6589	3A	174036118	0.008109415	0.319587629	99	0.071616689	0.146410223	0.478593102	-0.029074302	#REF!
M14479	7A	49592914	0.008223595	0.381443299	99	0.071616689	0.146132612	0.487313157	-0.047760133	#REF!
M9362	4A	734002470	0.008279604	0.103092784	99	0.071616689	0.145997899	0.490083114	-0.053695756	#REF!
M3608	2B	43237442	0.008300256	0.268041237	99	0.071616689	0.145948468	0.477906373	-0.027602738	#REF!
M4628	2B	689711741	0.008322035	0.412371134	99	0.071616689	0.145896478	0.453297129	0.025131355	#REF!
M4963	2B	753796374	0.00837893	0.391752577	99	0.071616689	0.145761326	0.452650835	0.026516272	#REF!
M5147	2B	0	0.008410113	0.113402062	99	0.071616689	0.145687655	0.480403525	-0.032953778	#REF!
M3552	2B	30630417	0.00861587	0.298969072	99	0.071616689	0.145208592	0.452078183	0.027743382	#REF!
M4527	2B	547273650	0.008659301	0.237113402	99	0.071616689	0.145108998	0.45307097	0.025615982	#REF!
M15465	7B	592345454	0.00913647	0.371134021	99	0.071616689	0.144047892	0.476751173	-0.02512731	#REF!
M727	1B	3164636	0.009249858	0.494845361	99	0.071616689	0.143804252	0.478731672	-0.029371236	#REF!
M3567	2B	31608031	0.009281831	0.288659794	99	0.071616689	0.143736113	0.452212195	0.027456213	#REF!
M1910	1B	677023706	0.009307348	0.298969072	99	0.071616689	0.14368191	0.477066754	-0.025803556	#REF!
M3995	2B	0	0.009499279	0.381443299	99	0.071616689	0.143279109	0.489216829	-0.05183943	#REF!
M15462	7B	592534782	0.009634461	0.298969072	99	0.071616689	0.143000477	0.476839428	-0.025316428	#REF!
M5909	2D	615707186	0.009670882	0.391752577	99	0.071616689	0.142926105	0.442653238	0.047939694	#REF!
M11240	5B	528687594	0.009673275	0.432989691	99	0.071616689	0.142921228	0.454449222	0.022662585	#REF!
M5135	2B	473056696	0.009728636	0.402061856	99	0.071616689	0.142808768	0.484720532	-0.042204508	#REF!
M5663	2D	725913205	0.009797301	0.494845361	99	0.071616689	0.142670208	0.47689954	-0.025445241	#REF!
M6651	3A	506259895	0.009832809	0.309278351	99	0.071616689	0.142598953	0.452017787	0.027872803	#REF!
M11223	5B	9203817	0.009873014	0.18556701	99	0.071616689	0.142518596	0.481014768	-0.034263585	#REF!
M4502	2B	666474631	0.009936315	0.154639175	99	0.071616689	0.142392768	0.450939492	0.030183434	#REF!
M4196	2B	151482156	0.01006817	0.432989691	99	0.071616689	0.142133338	0.482467445	-0.037376464	#REF!
M6889	3B	43544653	0.01016347	0.463917526	99	0.071616689	0.141948031	0.480675465	-0.033536509	#REF!
M6368	3A	502404422	0.010170926	0.072164948	99	0.071616689	0.14193361	0.444041112	0.044965677	#REF!
M5736	2D	593851647	0.010240729	0.422680412	99	0.071616689	0.141799133	0.483221826	-0.038992996	#REF!
M3604	2B	162967131	0.010241084	0.268041237	99	0.071616689	0.141798452	0.451605693	0.028755861	#REF!
M3575	2B	33729208	0.010263186	0.422680412	99	0.071616689	0.141756073	0.452061565	0.027778993	#REF!
M3426	2B	4472312	0.010265614	0.463917526	99	0.071616689	0.141751422	0.478536597	-0.028953218	#REF!
M382	1A	504702998	0.010275182	0.06185567	99	0.071616689	0.141733111	0.48393906	-0.040529925	#REF!
M6711	3A	715352220	0.010301266	0.237113402	99	0.071616689	0.14168328	0.48073636	-0.033666997	#REF!
M5965	2D	27005186	0.010356043	0.350515464	99	0.071616689	0.141579062	0.450128124	0.031922081	#REF!
M4987	2B	23162815	0.010521029	0.371134021	99	0.071616689	0.141268607	0.484995961	-0.042794714	#REF!
M13429	6B	515186463	0.010843903	0.381443299	99	0.071616689	0.140675517	0.453301522	0.025121943	#REF!
M2656	2A	131906134	0.01087291	0.402061856	99	0.071616689	0.14062314	0.485706434	-0.044317156	#REF!
M12125	6A	5129543	0.010961962	0.237113402	99	0.071616689	0.140463251	0.479315083	-0.030621403	#REF!
M6958	3B	35203565	0.010998129	0.484536082	99	0.071616689	0.140398703	0.454852195	0.021799072	#REF!
M12057	6A	7901769	0.011040541	0.432989691	99	0.071616689	0.14032329	0.479237412	-0.030454964	#REF!
M13404	6B	159517660	0.011140684	0.329896907	99	0.071616689	0.140146422	0.477021489	-0.025706558	#REF!
M6706	3A	711688019	0.011216282	0.319587629	99	0.071616689	0.140014003	0.451586788	0.028796371	#REF!
M12023	5D	257171245	0.011297973	0.443298969	99	0.071616689	0.139871956	0.450452387	0.031227231	#REF!
M9851	5A	9210215	0.011317119	0.278350515	99	0.071616689	0.139838819	0.477438325	-0.026599778	#REF!
M1573	1B	429600976	0.011446548	0.360824742	99	0.071616689	0.139616342	0.453634287	0.024408875	#REF!
M11220	5B	628455006	0.011524617	0.443298969	99	0.071616689	0.139483416	0.478973923	-0.029890346	#REF!
M6689	3A	420562185	0.011578754	0.371134021	99	0.071616689	0.139391792	0.476450165	-0.024482293	#REF!
M8324	3D	32335084	0.01162048	0.329896907	99	0.071616689	0.139321477	0.453448673	0.024806619	#REF!
M14830	7A	651721988	0.011643988	0.412371134	99	0.071616689	0.139281978	0.484283058	-0.041267064	#REF!
M3449	2B	646343478	0.011697763	0.412371134	99	0.071616689	0.139191939	0.483403687	-0.039382698	#REF!
M5750	2D	588454274	0.011941109	0.268041237	99	0.071616689	0.138789826	0.452054659	0.027793791	#REF!
M15463	7B	337591743	0.011998185	0.350515464	99	0.071616689	0.138696754	0.476115893	-0.023765996	#REF!
M3457	2B	563859723	0.01199933	0.474226804	99	0.071616689	0.138694892	0.452333622	0.027196014	#REF!
M14990	7A	718204146	0.012072313	0.12371134	99	0.071616689	0.138576565	0.47965123	-0.031341719	#REF!
M7967	3B	760963408	0.012111279	0.494845361	99	0.071616689	0.138513696	0.482349445	-0.037123608	#REF!
M5720	2D	0	0.012113784	0.494845361	99	0.071616689	0.138509662	0.480882605	-0.03398038	#REF!
M13425	6B	581550867	0.012168382	0.463917526	99	0.071616689	0.138421946	0.479437781	-0.030884327	#REF!
M7154	3B	24262407	0.012179006	0.319587629	99	0.071616689	0.138404927	0.444680338	0.043595907	#REF!
M9884	5A	199146737	0.012288875	0.298969072	99	0.071616689	0.138229815	0.476362124	-0.024293635	#REF!
M12021	5D	704165878	0.012428905	0.24742268	99	0.071616689	0.138008993	0.646081533	0.027360046	#REF!
M15591	7B	580851026	0.012571629	0.402061856	99	0.071616689	0.137786588	0.68046945	-0.024221828	#REF!
M14991	7A	711171415	0.012662162	0.360824742	99	0.071616689	0.137646878	0.624718578	0.059404479	#REF!
M15230	7B	59668032	0.012725837	0.278350515	99	0.071616689	0.13754924	0.647585361	0.025104304	#REF!
M3494	2B	22617221	0.012789934	0.360824742	99	0.071616689	0.137451471	0.64951804	0.022205286	#REF!
M11390	5B	437451308	0.01283891	0.154639175	99	0.071616689	0.137377112	0.684946814	-0.030937874	#REF!
M6920	3B	373696	0.012932926	0.206185567	99	0.071616689	0.137235198	0.683796499	-0.029212402	#REF!
M1596	1B	587607110	0.01294705	0.288659794	99	0.071616689	0.137213972	0.680913055	-0.024887237	#REF!
M820	1B	500146991	0.012986225	0.422680412	99	0.071616689	0.137155224	0.65047608	0.020768226	#REF!
M3419	2B	6205785	0.012998413	0.432989691	99	0.071616689	0.137136984	0.649082459	0.022858657	#REF!
M7978	3B	762845618	0.013114173	0.030927835	99	0.071616689	0.136964636	0.627159205	0.055743538	#REF!
M534	1A	454769741	0.013139836	0.257731959	99	0.071616689	0.136926643	0.682154945	-0.026750071	#REF!
M13479	6B	563122366	0.013249377	0.463917526	99	0.071616689	0.136765346	0.68355985	-0.028857428	#REF!
M9850	5A	27470847	0.013331085	0.237113402	99	0.071616689	0.136645938	0.682574472	-0.027379362	#REF!
M3773	2B	115645238	0.01336778	0.360824742	99	0.071616689	0.136592563	0.643574407	0.031120735	#REF!
M14807	7A	634798149	0.013494617	0.484536082	99	0.071616689	0.136409243	0.683626819	-0.028957883	#REF!
M4165	2B	221486089	0.013530926	0.453608247	99	0.071616689	0.136357097	0.642712382	0.032413773	#REF!
M15552	7B	670757369	0.013559629	0.432989691	99	0.071616689	0.136315978	0.690991659	-0.040005142	#REF!
M5273	2B	799057190	0.013761381	0.051546392	99	0.071616689	0.136029507	0.695555314	-0.046850625	#REF!
M3761	2B	434731139	0.014031357	0.474226804	99	0.071616689	0.135652975	0.644977412	0.029016228	#REF!
M9845	5A	10268070	0.014285873	0.092783505	99	0.071616689	0.135304899	0.641578817	0.034114121	#REF!
M6481	3A	568024952	0.014349147	0.422680412	99	0.071616689	0.135219374	0.641785688	0.033803813	#REF!
M4290	2B	143000173	0.014389081	0.175257732	99	0.071616689	0.135165601	0.681841086	-0.026279283	#REF!
M12046	6A	2141663	0.01441822	0.443298969	99	0.071616689	0.135126463	0.650826554	0.020242515	#REF!
M12083	6A	0	0.014429107	0.402061856	99	0.071616689	0.135111861	0.650141353	0.021270316	#REF!
M13459	6B	50741757	0.014433035	0.309278351	99	0.071616689	0.135106596	0.63831209	0.039014211	#REF!
M4368	2B	459249657	0.014548478	0.103092784	99	0.071616689	0.134952513	0.640208462	0.036169653	#REF!
M12038	6A	955957	0.014561734	0.443298969	99	0.071616689	0.134934902	0.645763088	0.027837714	#REF!
M14980	7A	824552473	0.014647589	0.072164948	99	0.071616689	0.134821248	0.51231675	0.035888439	#REF!
M10057	5A	469516830	0.014979559	0.371134021	99	0.071616689	0.134388272	0.545661833	-0.02663359	#REF!
M12092	6A	2408301	0.015019428	0.257731959	99	0.071616689	0.134336951	0.546453063	-0.028117148	#REF!
M4899	2B	23305984	0.015138366	0.391752577	99	0.071616689	0.134184694	0.544420148	-0.024305431	#REF!
M8756	4A	46952980	0.015209238	0.350515464	99	0.071616689	0.134094563	0.545476774	-0.026286605	#REF!
M3411	2B	10931	0.01521449	0.484536082	99	0.071616689	0.134087901	0.54725792	-0.029626255	#REF!
M3568	2B	31608031	0.015248707	0.309278351	99	0.071616689	0.13404456	0.545050933	-0.025488154	#REF!
M9443	4B	4216456	0.015366018	0.463917526	99	0.071616689	0.133896738	0.516489557	0.028064427	#REF!
M6128	3A	19895266	0.015497323	0.443298969	99	0.071616689	0.13373268	0.516690498	0.027687662	#REF!
M12536	6A	450448212	0.015506126	0.195876289	99	0.071616689	0.133721733	0.544199679	-0.023892052	#REF!
M10395	5A	577423494	0.015718269	0.309278351	99	0.071616689	0.133459888	0.542838206	-0.02133929	#REF!
M14062	6D	450169167	0.015742859	0.484536082	99	0.071616689	0.133429777	0.514192441	0.032371518	#REF!
M7468	3B	179536207	0.015809591	0.453608247	99	0.071616689	0.133348311	0.51449225	0.031809377	#REF!
M7352	3B	124651375	0.015935811	0.319587629	99	0.071616689	0.133195205	0.547022111	-0.029184112	#REF!
M11997	5D	553338175	0.016004841	0.484536082	99	0.071616689	0.133112009	0.51755944	0.026058396	#REF!
M5124	2B	777295189	0.016225249	0.402061856	99	0.071616689	0.132848869	0.512498955	0.035546806	#REF!
M5337	2B	789493633	0.016234011	0.371134021	99	0.071616689	0.132838486	0.507616197	0.044701976	#REF!
M3583	2B	40945523	0.01623883	0.298969072	99	0.071616689	0.132832778	0.51974461	0.021961202	#REF!
M632	1A	669220097	0.016386257	0.288659794	99	0.071616689	0.132659008	0.543198732	-0.022015277	#REF!
M4573	2B	480582074	0.016422348	0.195876289	99	0.071616689	0.132616719	0.544709477	-0.024847923	#REF!
M3571	2B	695616717	0.01642262	0.371134021	99	0.071616689	0.1326164	0.542388826	-0.020496704	#REF!
M4055	2B	0	0.016423232	0.195876289	99	0.071616689	0.132615684	0.544506292	-0.024466952	#REF!
M9816	4D	507006414	0.016690062	0.030927835	99	0.071616689	0.132306042	0.559833078	-0.053204676	#REF!
M11647	5B	609144429	0.016707694	0.340206186	99	0.071616689	0.132285764	0.559823142	-0.053186044	#REF!
M1540	1B	571445284	0.016785793	0.195876289	99	0.071616689	0.132196217	0.517000142	0.02710708	#REF!
M4083	2B	785378125	0.016796458	0.06185567	99	0.071616689	0.132184023	0.556006219	-0.046029316	#REF!
M3841	2B	144569794	0.016820421	0.329896907	99	0.071616689	0.132156654	0.544566796	-0.024580397	#REF!
M9390	4A	732814470	0.016908538	0.103092784	99	0.071616689	0.132056362	0.550085361	-0.034927705	#REF!
M4601	2B	551450193	0.016962096	0.206185567	99	0.071616689	0.131995671	0.543698563	-0.022952459	#REF!
M3429	2B	2406370	0.017105642	0.453608247	99	0.071616689	0.131833997	0.517163853	0.026800121	#REF!
M9237	4A	727965119	0.017121845	0.051546392	99	0.071616689	0.131815838	0.553166253	-0.040704379	#REF!
M9435	4A	0	0.017292405	0.340206186	99	0.071616689	0.131625771	0.545117465	-0.025612901	#REF!
M14418	7A	33369174	0.01747274	0.350515464	99	0.071616689	0.131426943	0.545420172	-0.026180477	#REF!
M12066	6A	640168516	0.017536297	0.268041237	99	0.071616689	0.131357382	0.516486192	0.028070736	#REF!
M2537	2A	0	0.017585454	0.463917526	99	0.071616689	0.131303764	0.545472014	-0.026277681	#REF!
M7808	3B	544414886	0.017642183	0.134020619	99	0.071616689	0.131242081	0.54786418	-0.030762991	#REF!
M6361	3A	357806111	0.017769097	0.298969072	99	0.071616689	0.131104837	0.516508382	0.028029129	#REF!
M14359	7A	75955695	0.017918309	0.391752577	99	0.071616689	0.130944792	0.510728711	0.038866014	#REF!
M9438	4B	2213400	0.018089673	0.360824742	99	0.071616689	0.130762708	0.519087905	0.023192524	#REF!
M2627	2A	102051868	0.018155213	0.391752577	99	0.071616689	0.130693547	0.509574755	0.04102968	#REF!
M12005	5D	552916927	0.0182033	0.432989691	99	0.071616689	0.13064297	0.543917426	-0.023362827	#REF!
M12069	6A	1062349	0.018232006	0.350515464	99	0.071616689	0.130612846	0.516767982	0.027542379	#REF!
M8210	3B	317056611	0.018248405	0.226804124	99	0.071616689	0.130595658	0.547321295	-0.029745082	#REF!
M2381	2A	19836679	0.018272113	0.422680412	99	0.071616689	0.130570839	0.547691812	-0.030439802	#REF!
M545	1A	370367976	0.018540132	0.422680412	99	0.071616689	0.130292593	0.544431616	-0.024326933	#REF!
M10829	5B	397682273	0.01870216	0.319587629	99	0.071616689	0.130126428	0.509872996	0.040470478	#REF!
M3430	2B	2406370	0.018739492	0.216494845	99	0.071616689	0.130088358	0.51689026	0.027313109	#REF!
M15440	7B	238950412	0.018751385	0.144329897	99	0.071616689	0.130076246	0.547240345	-0.0295933	#REF!
M7359	3B	143666791	0.018845395	0.402061856	99	0.071616689	0.129980793	0.511516979	0.03738801	#REF!
M15487	7B	600720209	0.018851155	0.350515464	99	0.071616689	0.129974961	0.51917369	0.023031678	#REF!
M10505	5A	681463909	0.018891334	0.391752577	99	0.071616689	0.129934331	0.543675015	-0.022908307	#REF!
M15443	7B	581922428	0.018982724	0.463917526	99	0.071616689	0.129842253	0.548438934	-0.031840655	#REF!
M5910	2D	615707186	0.019042297	0.144329897	99	0.071616689	0.129782483	0.516483804	0.028075214	#REF!
M12002	5D	554401631	0.019096379	0.164948454	99	0.071616689	0.129728392	0.51729308	0.026557821	#REF!
M13987	6D	235134627	0.019152801	0.226804124	99	0.071616689	0.129672131	0.546135049	-0.027520871	#REF!
M10854	5B	126862058	0.019230039	0.18556701	99	0.071616689	0.129595398	0.517332931	0.0264831	#REF!
M4439	2B	658617299	0.019344184	0.360824742	99	0.071616689	0.12948259	0.543513214	-0.022604931	#REF!
M13322	6B	583152320	0.019354012	0.134020619	99	0.071616689	0.12947291	0.546750536	-0.028674909	#REF!
M3581	2B	31578859	0.019392685	0.381443299	99	0.071616689	0.12943487	0.518079982	0.025082379	#REF!
M14302	7A	16978938	0.019486319	0.268041237	99	0.071616689	0.129343097	0.543931359	-0.023388952	#REF!
M923	1B	385657223	0.019489121	0.381443299	99	0.071616689	0.129340357	0.554292057	-0.04281526	#REF!
M8379	3D	75963605	0.019606395	0.309278351	99	0.071616689	0.129226084	0.542888934	-0.021434406	#REF!
M6561	3A	655669429	0.019645099	0.340206186	99	0.071616689	0.129188528	0.544353881	-0.024181181	#REF!
M3833	2B	69275351	0.019842856	0.422680412	99	0.071616689	0.128997847	0.552520206	-0.03949304	#REF!
M9419	4A	739759017	0.019988776	0.391752577	99	0.071616689	0.128858428	0.552042717	-0.038597748	#REF!
M4302	2B	586890691	0.020051875	0.18556701	99	0.071616689	0.128798472	0.54491427	-0.025231911	#REF!
M3941	2B	32805672	0.020201843	0.391752577	99	0.071616689	0.128656767	0.50839615	0.043239566	#REF!
M4219	2B	592403905	0.020242934	0.422680412	99	0.071616689	0.128618134	0.51964916	0.022140172	#REF!
M15429	7B	535456944	0.020333262	0.391752577	99	0.071616689	0.128533498	0.519927308	0.021618643	#REF!
M591	1A	420194142	0.020411889	0.371134021	99	0.071616689	0.128460148	0.542151645	-0.020051988	#REF!
M5233	2B	794002225	0.020492841	0.319587629	99	0.071616689	0.128384939	0.546096065	-0.027447775	#REF!
M13294	6B	230607608	0.020549633	0.432989691	99	0.071616689	0.128332363	0.541636217	-0.01908556	#REF!
M381	1A	504702998	0.020571197	0.443298969	99	0.071616689	0.12831244	0.519060092	0.023244674	#REF!
M5903	2D	612184445	0.020578687	0.402061856	99	0.071616689	0.128305525	0.51203707	0.036412839	#REF!
M3864	2B	0	0.020758216	0.103092784	99	0.071616689	0.12814057	0.548264716	-0.031513997	#REF!
M10857	5B	43702204	0.020900562	0.422680412	99	0.071616689	0.128010844	0.548042348	-0.031097057	#REF!
M3925	2B	455051733	0.020956295	0.432989691	99	0.071616689	0.127960306	0.541579673	-0.018979541	#REF!
M7463	3B	415924572	0.020968711	0.432989691	99	0.071616689	0.127949067	0.518423458	0.024438363	#REF!
M6931	3B	5760912	0.020981349	0.391752577	99	0.071616689	0.127937633	0.520658172	0.020248274	#REF!
M5295	2B	797110790	0.021024782	0.381443299	99	0.071616689	0.127898396	0.504920166	0.049757035	#REF!
M5332	2B	790607677	0.021024782	0.381443299	99	0.071616689	0.127898396	0.504920166	0.049757035	#REF!
M14189	7A	20772971	0.021097218	0.030927835	99	0.071616689	0.127833148	0.503647717	0.052142877	#REF!
M5291	2B	795769119	0.021185737	0.154639175	99	0.071616689	0.127753733	0.546225714	-0.027690868	#REF!
M2444	2A	487248365	0.021269208	0.278350515	99	0.071616689	0.127679166	0.517397073	0.026362835	#REF!
M9304	4A	10150766	0.021488999	0.381443299	99	0.071616689	0.127484288	0.544190943	-0.023875673	#REF!
M11031	5B	487460716	0.021521525	0.453608247	99	0.071616689	0.127455628	0.514843144	0.031151451	#REF!
M11343	5B	548988047	0.021909331	0.030927835	99	0.071616689	0.127117388	0.502376455	0.054526493	#REF!
M11355	5B	328787467	0.021909331	0.030927835	99	0.071616689	0.127117388	0.502376455	0.054526493	#REF!
M15453	7B	0	0.021915568	0.371134021	99	0.071616689	0.127112	0.519665105	0.022110274	#REF!
M12040	6A	49592914	0.021982138	0.164948454	99	0.071616689	0.127054592	0.517249628	0.026639293	#REF!
M15153	7A	739414265	0.02208803	0.412371134	99	0.071616689	0.126963649	0.511338892	0.037721923	#REF!
M1710	1B	629304211	0.022136867	0.474226804	99	0.071616689	0.126921862	0.520413663	0.020706728	#REF!
M6295	3A	59429672	0.022146972	0.319587629	99	0.071616689	0.126913228	0.545049425	-0.025485326	#REF!
M12936	6A	0	0.022166503	0.12371134	99	0.071616689	0.126896551	0.516449733	0.028139097	#REF!
M7108	3B	23684392	0.022395244	0.226804124	99	0.071616689	0.126702388	0.54706209	-0.029259073	#REF!
M3550	2B	28998601	0.022476133	0.453608247	99	0.071616689	0.126634228	0.543403945	-0.022400051	#REF!
M1723	1B	0	0.02252476	0.463917526	99	0.071616689	0.126593377	0.543879999	-0.023292653	#REF!
M15355	7B	286275361	0.022593791	0.237113402	99	0.071616689	0.126535545	0.51795142	0.025323433	#REF!
M643	1A	543072796	0.022647509	0.484536082	99	0.071616689	0.12649067	0.51900388	0.023350071	#REF!
M15517	7B	601776139	0.022767712	0.443298969	99	0.071616689	0.126390662	0.549322266	-0.033496903	#REF!
M13678	6B	705232815	0.02280677	0.432989691	99	0.071616689	0.126358286	0.516054855	0.028879493	#REF!
M528	1A	534836196	0.022835072	0.453608247	99	0.071616689	0.126334863	0.518610354	0.024087932	#REF!
M5316	2B	0	0.022945108	0.113402062	99	0.071616689	0.126244084	0.547937204	-0.030899912	#REF!
M130	1A	0	0.022974333	0.134020619	99	0.071616689	0.12622005	0.51717594	0.026777458	#REF!
M11003	5B	408219618	0.023006524	0.391752577	99	0.071616689	0.126193615	0.515151541	0.030573207	#REF!
M11211	5B	0	0.023039596	0.18556701	99	0.071616689	0.126166497	0.516161148	0.028680194	#REF!
M5852	2D	613237565	0.023167287	0.360824742	99	0.071616689	0.126062181	0.519911517	0.021648252	#REF!
M11422	5B	440938538	0.023205837	0.134020619	99	0.071616689	0.126030806	0.546490661	-0.028187644	#REF!
M8590	4A	85574825	0.023265629	0.422680412	99	0.071616689	0.125982253	0.550502577	-0.035709985	#REF!
M7429	3B	206292554	0.023312298	0.072164948	99	0.071616689	0.125944447	0.512834568	0.034917531	#REF!
M11930	5D	391278717	0.023357061	0.381443299	99	0.071616689	0.12590826	0.544223757	-0.023937198	#REF!
M13210	6B	0	0.023524669	0.18556701	99	0.071616689	0.125773414	0.515565126	0.029797734	#REF!
M1672	1B	628033554	0.023558459	0.18556701	99	0.071616689	0.125746352	0.544144898	-0.023789337	#REF!
M6569	3A	655669363	0.023588116	0.371134021	99	0.071616689	0.125722633	0.518367543	0.024543203	#REF!
M3876	2B	730608229	0.023748794	0.350515464	99	0.071616689	0.125594674	0.547119576	-0.029366859	#REF!
M14267	7A	14297975	0.02376597	0.463917526	99	0.071616689	0.12558105	0.546349624	-0.0279232	#REF!
M11442	5B	546780922	0.023938958	0.381443299	99	0.071616689	0.125444411	0.520725015	0.020122942	#REF!
M3674	2B	66667038	0.024007665	0.381443299	99	0.071616689	0.12539043	0.541909483	-0.019597935	#REF!
M6578	3A	660003685	0.024089243	0.381443299	99	0.071616689	0.125326549	0.518866157	0.023608301	#REF!
M5141	2B	785074409	0.024099854	0.422680412	99	0.071616689	0.125318256	0.513566335	0.033545468	#REF!
M12087	6A	70744154	0.024184866	0.206185567	99	0.071616689	0.125251959	0.546555505	-0.028309225	#REF!
M6587	3A	496490823	0.024236429	0.432989691	99	0.071616689	0.125211867	0.520684826	0.020198297	#REF!
M15454	7B	0	0.02442878	0.298969072	99	0.071616689	0.1250631	0.543121898	-0.021871214	#REF!
M12047	6A	1889547	0.02444635	0.484536082	99	0.071616689	0.125049573	0.54462065	-0.024681372	#REF!
M14892	7A	680154265	0.024563357	0.402061856	99	0.071616689	0.12495975	0.51761425	0.025955627	#REF!
M4973	2B	46505672	0.024595571	0.340206186	99	0.071616689	0.1249351	0.516648907	0.027765645	#REF!
M5021	2B	593348369	0.024695564	0.391752577	99	0.071616689	0.124858802	0.511949343	0.036577327	#REF!
M1823	1B	671873541	0.024709638	0.226804124	99	0.071616689	0.124848089	0.542308098	-0.020345339	#REF!
M3888	2B	0	0.02488412	0.175257732	99	0.071616689	0.124715812	0.517774788	0.025654618	#REF!
M14356	7A	23895123	0.024912844	0.474226804	99	0.071616689	0.12469413	0.546989201	-0.029122406	#REF!
M14264	7A	0	0.025070985	0.237113402	99	0.071616689	0.124575231	0.520543114	0.020464006	#REF!
M4433	2B	620232232	0.025128175	0.319587629	99	0.071616689	0.124532427	0.54397199	-0.023465134	#REF!
M3800	2B	97976141	0.025246868	0.443298969	99	0.071616689	0.124443919	0.54693539	-0.029021511	#REF!
M1535	1B	572148431	0.025325926	0.051546392	99	0.071616689	0.124385211	0.552465956	-0.039391322	#REF!
M6344	3A	142889812	0.025423725	0.484536082	99	0.071616689	0.124312853	0.517887593	0.02544311	#REF!
M6571	3A	655669363	0.025470669	0.371134021	99	0.071616689	0.124278226	0.543244853	-0.022101754	#REF!
M13248	6B	178019384	0.025504939	0.268041237	99	0.071616689	0.12425299	0.520925911	0.019746262	#REF!
M8854	4A	301817649	0.025515253	0.402061856	99	0.071616689	0.124245401	0.543903349	-0.023336434	#REF!
M10017	5A	703528447	0.025570755	0.412371134	99	0.071616689	0.124204624	0.519445723	0.022521615	#REF!
M6494	3A	621586722	0.025654979	0.298969072	99	0.071616689	0.124142922	0.520541112	0.02046776	#REF!
M529	1A	534768642	0.025704959	0.443298969	99	0.071616689	0.124106409	0.543873118	-0.023279751	#REF!
M8397	3D	226198112	0.025842124	0.412371134	99	0.071616689	0.124006585	0.550172254	-0.035090631	#REF!
M240	1A	232787828	0.025871155	0.298969072	99	0.071616689	0.123985529	0.519870519	0.021725123	#REF!
M11773	5B	685508081	0.025901269	0.092783505	99	0.071616689	0.123963715	0.515581179	0.029767635	#REF!
M198	1A	50833300	0.026007449	0.020618557	99	0.071616689	0.123887011	0.499831432	0.059298411	#REF!
M4091	2B	445251666	0.026079835	0.494845361	99	0.071616689	0.12383491	0.544358048	-0.024188993	#REF!
M1331	1B	505061911	0.026143534	0.453608247	99	0.071616689	0.123789187	0.516821548	0.027441944	#REF!
M4455	2B	615886571	0.026144115	0.206185567	99	0.071616689	0.123788771	0.544173799	-0.023843528	#REF!
M14883	7A	674759987	0.026170114	0.453608247	99	0.071616689	0.123770143	0.516908846	0.027278259	#REF!
M4493	2B	655597649	0.026288525	0.453608247	99	0.071616689	0.123685553	0.515286427	0.030320296	#REF!
M10843	5B	0	0.026336499	0.371134021	99	0.071616689	0.123651395	0.55500205	-0.044146497	#REF!
M11406	5B	43455702	0.026402529	0.371134021	99	0.071616689	0.12360449	0.506112753	0.047520935	#REF!
M8082	3B	793011311	0.026636897	0.340206186	99	0.071616689	0.123439001	0.551989867	-0.038498655	#REF!
M6701	3A	712285937	0.026670987	0.319587629	99	0.071616689	0.123415059	0.519092158	0.02318455	#REF!
M3858	2B	127151364	0.026704782	0.309278351	99	0.071616689	0.123391354	0.542372412	-0.020465926	#REF!
M4945	2B	760153315	0.026752874	0.381443299	99	0.071616689	0.123357678	0.543733022	-0.02301707	#REF!
M3954	2B	419769571	0.026850225	0.195876289	99	0.071616689	0.123289703	0.544047773	-0.023607228	#REF!
M11962	5D	531606683	0.026857827	0.463917526	99	0.071616689	0.123284406	0.520453591	0.020631862	#REF!
M3861	2B	0	0.026940078	0.422680412	99	0.071616689	0.123227195	0.548160915	-0.03131937	#REF!
M13257	6B	0	0.026943842	0.463917526	99	0.071616689	0.123224581	0.546009403	-0.027285285	#REF!
M5172	2B	557779162	0.027001295	0.381443299	99	0.071616689	0.123184735	0.521761341	0.018179831	#REF!
M13427	6B	531523075	0.027025002	0.453608247	99	0.071616689	0.123168319	0.545815684	-0.026922062	#REF!
M9110	4A	142667251	0.027116804	0.030927835	99	0.071616689	0.123104893	0.55872942	-0.051135317	#REF!
M13406	6B	477699330	0.027312238	0.381443299	99	0.071616689	0.122970624	0.543325933	-0.022253778	#REF!
M14727	7A	495536855	0.027612021	0.216494845	99	0.071616689	0.122766629	0.543936343	-0.023398298	#REF!
M13568	6B	572539293	0.027634173	0.340206186	99	0.071616689	0.122751648	0.519516721	0.022388495	#REF!
M4029	2B	202155886	0.027777044	0.474226804	99	0.071616689	0.122655334	0.544669024	-0.024772073	#REF!
M14512	7A	56245466	0.02780115	0.412371134	99	0.071616689	0.122639135	0.511859273	0.03674621	#REF!
M11665	5B	609899764	0.0278139	0.350515464	99	0.071616689	0.122630573	0.541828489	-0.01944607	#REF!
M3958	2B	705800767	0.027818845	0.082474227	99	0.071616689	0.122627254	0.513956048	0.032814756	#REF!
M2609	2A	699092314	0.027870813	0.453608247	99	0.071616689	0.122592406	0.51863433	0.024042978	#REF!
M5136	2B	473056696	0.028029703	0.082474227	99	0.071616689	0.122486286	0.549250887	-0.033363067	#REF!
M11494	5B	481184562	0.02804302	0.329896907	99	0.071616689	0.12247742	0.518802604	0.023727464	#REF!
M2392	2A	24002743	0.028121046	0.381443299	99	0.071616689	0.122425567	0.517897841	0.025423893	#REF!
M11649	5B	600731527	0.028139146	0.020618557	99	0.071616689	0.12241356	0.500222376	0.058565392	#REF!
M11668	5B	495035120	0.028139146	0.020618557	99	0.071616689	0.12241356	0.500222376	0.058565392	#REF!
M11151	5B	519254488	0.028149516	0.144329897	99	0.071616689	0.122406685	0.517536622	0.02610118	#REF!
M15330	7B	147686272	0.028194138	0.484536082	99	0.071616689	0.122377131	0.517505731	0.0261591	#REF!
M1853	1B	476705880	0.028261161	0.268041237	99	0.071616689	0.122332834	0.516718077	0.027635952	#REF!
M6905	3B	846892	0.028343852	0.288659794	99	0.071616689	0.122278334	0.520563038	0.020426649	#REF!
M8271	3D	0	0.02834819	0.474226804	99	0.071616689	0.12227548	0.545143057	-0.025660885	#REF!
M7870	3B	415899188	0.028424932	0.309278351	99	0.071616689	0.122225059	0.501244868	0.056648219	#REF!
M6300	3A	61285776	0.028501362	0.113402062	99	0.071616689	0.122174988	0.515891446	0.029185885	#REF!
M4306	2B	648274808	0.028602533	0.237113402	99	0.071616689	0.122108926	0.543239103	-0.022090972	#REF!
M9612	4B	627811268	0.028607895	0.257731959	99	0.071616689	0.122105431	0.542994848	-0.021632994	#REF!
M12072	6A	0	0.028757421	0.422680412	99	0.071616689	0.122008266	0.518167846	0.024917635	#REF!
M14731	7A	516152042	0.028866356	0.206185567	99	0.071616689	0.121937815	0.544654049	-0.024743996	#REF!
M4632	2B	719966802	0.02897578	0.113402062	99	0.071616689	0.12186733	0.514372844	0.032033263	#REF!
M4504	2B	647897009	0.029015525	0.134020619	99	0.071616689	0.121841799	0.546386706	-0.027992727	#REF!
M3952	2B	435791835	0.029029895	0.154639175	99	0.071616689	0.121832576	0.518426248	0.024433131	#REF!
M10120	5A	340173231	0.029112315	0.443298969	99	0.071616689	0.121779777	0.519984646	0.021511136	#REF!
M13435	6B	126997677	0.029172488	0.474226804	99	0.071616689	0.121741329	0.517619575	0.025945643	#REF!
M14209	7A	0	0.029263853	0.226804124	99	0.071616689	0.121683112	0.544396534	-0.024261155	#REF!
M6699	3A	505333325	0.029347024	0.381443299	99	0.071616689	0.121630283	0.542897481	-0.021450431	#REF!
M1105	1B	100817874	0.02941143	0.298969072	99	0.071616689	0.121589482	0.520230197	0.021050726	#REF!
M6698	3A	711287701	0.029436099	0.381443299	99	0.071616689	0.12157388	0.519637151	0.022162688	#REF!
M5008	2B	752394623	0.029520879	0.360824742	99	0.071616689	0.121520364	0.544252644	-0.023991361	#REF!
M1717	1B	629844981	0.029554063	0.381443299	99	0.071616689	0.121499462	0.552021384	-0.03855775	#REF!
M1352	1B	378833974	0.029671723	0.226804124	99	0.071616689	0.121425549	0.542548976	-0.020796984	#REF!
M2104	1D	384056978	0.029773725	0.453608247	99	0.071616689	0.121361723	0.548355096	-0.031683459	#REF!
M13320	6B	442429891	0.029903785	0.463917526	99	0.071616689	0.121280677	0.517224809	0.026685829	#REF!
M6576	3A	660003685	0.029942017	0.309278351	99	0.071616689	0.121256924	0.518659529	0.023995729	#REF!
M9511	4B	60140358	0.029946419	0.484536082	99	0.071616689	0.121254191	0.51815518	0.024941384	#REF!
M4757	2B	0	0.029949387	0.360824742	99	0.071616689	0.121252349	0.542355168	-0.020433595	#REF!
M14984	7A	713361572	0.030039178	0.371134021	99	0.071616689	0.121196704	0.554504076	-0.043212797	#REF!
M2467	2A	21465723	0.030095939	0.484536082	99	0.071616689	0.121161619	0.508947797	0.042205226	#REF!
M4054	2B	238397738	0.030126713	0.175257732	99	0.071616689	0.121142626	0.54361311	-0.022792235	#REF!
M3489	2B	19171532	0.030252449	0.402061856	99	0.071616689	0.121065241	0.521547795	0.018580231	#REF!
M7690	3B	665443211	0.030354664	0.288659794	99	0.071616689	0.121002582	0.519849554	0.021764432	#REF!
M801	1B	37951885	0.03052074	0.329896907	99	0.071616689	0.120901253	0.509315182	0.041516379	#REF!
M3432	2B	172205833	0.030537524	0.072164948	99	0.071616689	0.120891045	0.548170052	-0.031336502	#REF!
M7466	3B	206291923	0.030540847	0.381443299	99	0.071616689	0.120889024	0.520192773	0.021120896	#REF!
M6947	3B	5857902	0.030547993	0.18556701	99	0.071616689	0.12088468	0.545465382	-0.026265246	#REF!
M4488	2B	577540966	0.030560421	0.134020619	99	0.071616689	0.120877128	0.516498769	0.028047154	#REF!
M15432	7B	556686638	0.030621869	0.072164948	99	0.071616689	0.120839836	0.552228081	-0.038945305	#REF!
M11119	5B	540054438	0.030830082	0.020618557	99	0.071616689	0.120714062	0.562108214	-0.057470555	#REF!
M3650	2B	46670271	0.030830082	0.020618557	99	0.071616689	0.120714062	0.562108214	-0.057470555	#REF!
M9329	4A	731504837	0.030917862	0.134020619	99	0.071616689	0.120661307	0.546342533	-0.027909902	#REF!
M5328	2B	643640677	0.031079206	0.18556701	99	0.071616689	0.120564754	0.518415175	0.024453893	#REF!
M6902	3B	3100616	0.031088362	0.164948454	99	0.071616689	0.120559291	0.546260539	-0.027756164	#REF!
M10832	5B	37974769	0.031274973	0.206185567	99	0.071616689	0.120448314	0.542472411	-0.020653424	#REF!
M4611	2B	0	0.031303436	0.298969072	99	0.071616689	0.120431449	0.518737652	0.023849249	#REF!
M3647	2B	46670271	0.031305657	0.443298969	99	0.071616689	0.120430134	0.518182153	0.024890809	#REF!
M2522	2A	0	0.031401642	0.206185567	99	0.071616689	0.120373385	0.543678469	-0.022914783	#REF!
M12034	5D	561671414	0.031410641	0.443298969	99	0.071616689	0.120368074	0.542503074	-0.020710918	#REF!
M15530	7B	0	0.031421891	0.474226804	99	0.071616689	0.120361437	0.543058066	-0.021751529	#REF!
M4793	2B	724734789	0.031472189	0.051546392	99	0.071616689	0.120331793	0.511670812	0.037099574	#REF!
M9312	4A	0	0.031516534	0.463917526	99	0.071616689	0.120305699	0.546074393	-0.027407141	#REF!
M12065	6A	640168516	0.031522332	0.422680412	99	0.071616689	0.120302291	0.516692461	0.027683982	#REF!
M922	1B	0	0.031547176	0.18556701	99	0.071616689	0.120287692	0.517931567	0.025360657	#REF!
M5352	2B	797277976	0.031567186	0.134020619	99	0.071616689	0.120275942	0.51715146	0.026823359	#REF!
M12910	6A	614247742	0.031633819	0.216494845	99	0.071616689	0.120236873	0.518489376	0.024314765	#REF!
M7706	3B	683106209	0.031638891	0.268041237	99	0.071616689	0.120233903	0.542848596	-0.021358772	#REF!
M5271	2B	384628356	0.031656943	0.134020619	99	0.071616689	0.120223336	0.545725937	-0.026753785	#REF!
M3125	2A	751096174	0.031673779	0.453608247	99	0.071616689	0.120213486	0.516314049	0.028393505	#REF!
M9981	5A	59566378	0.031826907	0.474226804	99	0.071616689	0.120124154	0.521513975	0.018643642	#REF!
M12483	6A	241374244	0.03187399	0.453608247	99	0.071616689	0.120096778	0.546806816	-0.028780435	#REF!
M3472	2B	11188490	0.031887604	0.164948454	99	0.071616689	0.12008887	0.518258379	0.024747885	#REF!
M7691	3B	666791858	0.031928374	0.082474227	99	0.071616689	0.120065211	0.547943445	-0.030911614	#REF!
M227	1A	256281584	0.032223882	0.371134021	99	0.071616689	0.119894674	0.5423155	-0.020359217	#REF!
M14213	7A	0	0.032391577	0.041237113	99	0.071616689	0.119798637	0.553507085	-0.041343438	#REF!
M9282	4A	688382396	0.032719377	0.381443299	99	0.071616689	0.119612424	0.543648573	-0.022858728	#REF!
M14774	7A	617608282	0.032736977	0.422680412	99	0.071616689	0.119602482	0.544279705	-0.024042101	#REF!
M5963	2D	57217895	0.032771745	0.494845361	99	0.071616689	0.11958286	0.516232876	0.028545704	#REF!
M3450	2B	646343478	0.032822742	0.06185567	99	0.071616689	0.119554117	0.551164114	-0.036950368	#REF!
M9298	4A	718920407	0.032866457	0.257731959	99	0.071616689	0.119529516	0.518379442	0.024520892	#REF!
M3885	2B	75927726	0.03292038	0.412371134	99	0.071616689	0.11949922	0.514320737	0.032130965	#REF!
M3415	2B	576927862	0.032940407	0.18556701	99	0.071616689	0.119487981	0.54467889	-0.024790572	#REF!
M7619	3B	449114138	0.033054773	0.072164948	99	0.071616689	0.119423939	0.553401921	-0.041146256	#REF!
M8844	4A	180859936	0.033088012	0.474226804	99	0.071616689	0.11940537	0.540400704	-0.016768974	#REF!
M4953	2B	762073843	0.033149619	0.144329897	99	0.071616689	0.119371006	0.544320421	-0.024118443	#REF!
M3546	2B	824552561	0.033178247	0.237113402	99	0.071616689	0.11935506	0.51897896	0.023396797	#REF!
M3845	2B	136811320	0.033206272	0.412371134	99	0.071616689	0.119339465	0.544655313	-0.024746365	#REF!
M12978	6B	9275778	0.033258557	0.463917526	99	0.071616689	0.119310407	0.51599552	0.028990747	#REF!
M1332	1B	505061911	0.033353642	0.360824742	99	0.071616689	0.119257687	0.542621062	-0.020932145	#REF!
M1192	1B	143362254	0.033397074	0.288659794	99	0.071616689	0.119233658	0.546068694	-0.027396456	#REF!
M6150	3A	22262008	0.033584654	0.216494845	99	0.071616689	0.119130263	0.542596123	-0.020885384	#REF!
M3878	2B	417215705	0.033607485	0.092783505	99	0.071616689	0.119117721	0.54841485	-0.031795498	#REF!
M12003	5D	552729543	0.033654317	0.412371134	99	0.071616689	0.119092021	0.540354764	-0.016682837	#REF!
M4923	2B	679742409	0.033799124	0.360824742	99	0.071616689	0.119012796	0.543970371	-0.023462099	#REF!
M470	1A	410991937	0.033836859	0.422680412	99	0.071616689	0.11899221	0.542256707	-0.02024898	#REF!
M6354	3A	297919087	0.033910271	0.494845361	99	0.071616689	0.118952232	0.518566856	0.024169491	#REF!
M3063	2A	729345577	0.033925668	0.309278351	99	0.071616689	0.118943859	0.542743284	-0.021161311	#REF!
M3490	2B	19171532	0.033982049	0.412371134	99	0.071616689	0.118913232	0.541253869	-0.018368658	#REF!
M13859	6D	1373301	0.03398387	0.319587629	99	0.071616689	0.118912243	0.542865877	-0.021391174	#REF!
M14795	7A	626955964	0.033985169	0.402061856	99	0.071616689	0.118911539	0.512885839	0.034821398	#REF!
M7239	3B	42562343	0.034035759	0.371134021	99	0.071616689	0.118884106	0.52010423	0.021286914	#REF!
M12647	6A	592875661	0.034104278	0.463917526	99	0.071616689	0.118847021	0.546112181	-0.027477993	#REF!
M15566	7B	647757237	0.034195634	0.422680412	99	0.071616689	0.118797698	0.542714872	-0.021108039	#REF!
M14245	7A	600721014	0.034203887	0.082474227	99	0.071616689	0.11879325	0.547952451	-0.0309285	#REF!
M7447	3B	256783523	0.034265521	0.391752577	99	0.071616689	0.118760062	0.51891386	0.023518858	#REF!
M11660	5B	18994764	0.034773606	0.350515464	99	0.071616689	0.11848887	0.562428236	-0.058070596	#REF!
M1049	1B	111514140	0.034773606	0.350515464	99	0.071616689	0.11848887	0.500486267	0.058070596	#REF!
M11667	5B	495035120	0.034773606	0.350515464	99	0.071616689	0.11848887	0.500486267	0.058070596	#REF!
M9124	4A	702727123	0.034773606	0.350515464	99	0.071616689	0.11848887	0.500486267	0.058070596	#REF!
M4918	2B	749968556	0.034812884	0.340206186	99	0.071616689	0.118468081	0.545020102	-0.025430345	#REF!
M4952	2B	762073843	0.034812884	0.340206186	99	0.071616689	0.118468081	0.545020102	-0.025430345	#REF!
M12006	5D	552916927	0.034863194	0.298969072	99	0.071616689	0.11844149	0.542479465	-0.020666651	#REF!
M6490	3A	568024769	0.035012241	0.340206186	99	0.071616689	0.118362951	0.545034052	-0.025456501	#REF!
M6565	3A	651997752	0.035129908	0.360824742	99	0.071616689	0.118301198	0.543853665	-0.023243275	#REF!
M9387	4A	739874789	0.035148039	0.463917526	99	0.071616689	0.118291702	0.516456371	0.02812665	#REF!
M5954	2D	785879960	0.03517501	0.402061856	99	0.071616689	0.118277587	0.549818876	-0.034428046	#REF!
M3947	2B	657438242	0.035178487	0.432989691	99	0.071616689	0.118275767	0.515495614	0.02992807	#REF!
M10040	5A	441478599	0.03524634	0.226804124	99	0.071616689	0.11824031	0.544957186	-0.025312378	#REF!
M7551	3B	473710563	0.035250697	0.113402062	99	0.071616689	0.118238035	0.517520649	0.026131129	#REF!
M13264	6B	313149294	0.035274102	0.103092784	99	0.071616689	0.118225824	0.546145829	-0.027541083	#REF!
M15434	7B	495182089	0.035286266	0.12371134	99	0.071616689	0.11821948	0.51608767	0.028817965	#REF!
M4030	2B	202155886	0.035327515	0.237113402	99	0.071616689	0.118197986	0.544431749	-0.024327183	#REF!
M14385	7A	28691606	0.035518601	0.360824742	99	0.071616689	0.118098763	0.557343394	-0.048536518	#REF!
M12144	6A	6562899	0.035519118	0.402061856	99	0.071616689	0.118098495	0.521548231	0.018579412	#REF!
M12664	6A	543972128	0.035544375	0.103092784	99	0.071616689	0.118085423	0.516317366	0.028387285	#REF!
M6891	3B	7791132	0.03568785	0.412371134	99	0.071616689	0.118011353	0.5433346	-0.022270029	#REF!
M3965	2B	165049205	0.035745891	0.443298969	99	0.071616689	0.117981478	0.515202724	0.030477238	#REF!
M2276	1D	676009151	0.035753227	0.278350515	99	0.071616689	0.117977706	0.519513425	0.022394673	#REF!
M10013	5A	329278691	0.035767973	0.432989691	99	0.071616689	0.117970126	0.520506265	0.0205331	#REF!
M532	1A	566690179	0.035817432	0.268041237	99	0.071616689	0.117944727	0.542278921	-0.02029063	#REF!
M514	1A	544430459	0.036104346	0.18556701	99	0.071616689	0.117798117	0.51921467	0.02295484	#REF!
M3943	2B	431969155	0.036143225	0.134020619	99	0.071616689	0.117778346	0.517943444	0.025338388	#REF!
M14296	7A	50589773	0.036177471	0.494845361	99	0.071616689	0.117760949	0.544404587	-0.024276255	#REF!
M3899	2B	556366289	0.036217265	0.474226804	99	0.071616689	0.117740756	0.546052334	-0.027365781	#REF!
M784	1B	530442292	0.036227246	0.041237113	99	0.071616689	0.117735695	0.50856011	0.042932139	#REF!
M8070	3B	788195824	0.036279156	0.257731959	99	0.071616689	0.117709398	0.545991967	-0.027252592	#REF!
M678	1A	588018429	0.036339092	0.24742268	99	0.071616689	0.117679084	0.519690761	0.02206217	#REF!
M5238	2B	642478723	0.03654956	0.12371134	99	0.071616689	0.117573057	0.545695666	-0.026697028	#REF!
M13242	6B	216629004	0.036585528	0.391752577	99	0.071616689	0.117555003	0.522117099	0.017512786	#REF!
M13417	6B	574666443	0.036635976	0.474226804	99	0.071616689	0.117529712	0.518283038	0.02470165	#REF!
M3566	2B	0	0.036639314	0.494845361	99	0.071616689	0.11752804	0.54119846	-0.018264766	#REF!
M11236	5B	526518472	0.036655838	0.350515464	99	0.071616689	0.117519765	0.541639872	-0.019092415	#REF!
M9920	5A	40170718	0.036758716	0.206185567	99	0.071616689	0.117468334	0.542547547	-0.020794305	#REF!
M7675	3B	154191322	0.03676527	0.453608247	99	0.071616689	0.117465062	0.545519447	-0.026366618	#REF!
M2382	2A	19836679	0.036767303	0.041237113	99	0.071616689	0.117464048	0.553592742	-0.041504045	#REF!
M6484	3A	598916422	0.0368535	0.350515464	99	0.071616689	0.117421085	0.519390377	0.022625389	#REF!
M4874	2B	0	0.037106227	0.329896907	99	0.071616689	0.117295734	0.517727131	0.025743975	#REF!
M4044	2B	250520151	0.037123557	0.237113402	99	0.071616689	0.117287171	0.520176028	0.021152294	#REF!
M201	1A	52532558	0.037270721	0.360824742	99	0.071616689	0.117214633	0.544969481	-0.02533543	#REF!
M3491	2B	22617958	0.03727573	0.422680412	99	0.071616689	0.11721217	0.51840888	0.024465697	#REF!
M108	1A	9592304	0.037306151	0.12371134	99	0.071616689	0.117197216	0.54574087	-0.026781785	#REF!
M3857	2B	127151364	0.037341228	0.288659794	99	0.071616689	0.117179988	0.515533382	0.029857255	#REF!
M3558	2B	19611130	0.03741579	0.268041237	99	0.071616689	0.117143426	0.520034851	0.021417	#REF!
M12138	6A	231626622	0.037425028	0.474226804	99	0.071616689	0.117138902	0.51913962	0.023095559	#REF!
M3580	2B	40893976	0.037616647	0.24742268	99	0.071616689	0.117045321	0.543317373	-0.022237729	#REF!
M5312	2B	640982600	0.038004038	0.474226804	99	0.071616689	0.116857674	0.543824777	-0.02318911	#REF!
M4590	2B	0	0.038007024	0.298969072	99	0.071616689	0.116856236	0.519186079	0.023008449	#REF!
M11242	5B	511852924	0.038199597	0.051546392	99	0.071616689	0.116763721	0.512377182	0.035775129	#REF!
M11662	5B	203695574	0.038227176	0.288659794	99	0.071616689	0.116750513	0.542099783	-0.019954747	#REF!
M12076	6A	5480595	0.038421366	0.144329897	99	0.071616689	0.116657796	0.545063271	-0.025511286	#REF!
M9444	4B	4216456	0.038421396	0.072164948	99	0.071616689	0.116657782	0.513528204	0.033616964	#REF!
M13100	6B	26841451	0.038665266	0.12371134	99	0.071616689	0.11654205	0.544997766	-0.025388466	#REF!
M8431	3D	511265042	0.038682363	0.432989691	99	0.071616689	0.116533966	0.546780739	-0.02873154	#REF!
M12578	6A	522199017	0.03868577	0.474226804	99	0.071616689	0.116532356	0.543417083	-0.022424684	#REF!
M9925	5A	0	0.038708377	0.360824742	99	0.071616689	0.116521673	0.550330062	-0.035386521	#REF!
M3587	2B	25050436	0.038758965	0.463917526	99	0.071616689	0.116497792	0.522086335	0.017570467	#REF!
M5094	2B	774088019	0.0388372	0.329896907	99	0.071616689	0.116460925	0.518687909	0.023942516	#REF!
M4445	2B	626087891	0.03893614	0.494845361	99	0.071616689	0.116414414	0.517634125	0.025918362	#REF!
M7184	3B	30016583	0.038999253	0.432989691	99	0.071616689	0.116384812	0.522056918	0.017625624	#REF!
M13421	6B	385786422	0.039137492	0.164948454	99	0.071616689	0.11632015	0.519490307	0.02243802	#REF!
M1539	1B	571445284	0.039365559	0.484536082	99	0.071616689	0.116214002	0.518340793	0.02459336	#REF!
M11948	5D	542410598	0.039447299	0.154639175	99	0.071616689	0.116176118	0.517579555	0.026020681	#REF!
M8123	3B	322735845	0.03972316	0.381443299	99	0.071616689	0.116048881	0.553302254	-0.04095938	#REF!
M1706	1B	548442351	0.039808558	0.051546392	99	0.071616689	0.116009684	0.5518195	-0.038179217	#REF!
M4495	2B	555576973	0.039929713	0.340206186	99	0.071616689	0.115954228	0.520657477	0.020249577	#REF!
M12675	6A	305700823	0.039971883	0.237113402	99	0.071616689	0.115934968	0.542257848	-0.02025112	#REF!
M12640	6A	574526055	0.040038732	0.041237113	99	0.071616689	0.11590448	0.509366948	0.041419319	#REF!
M13480	6B	563122366	0.040076065	0.402061856	99	0.071616689	0.115887478	0.513661048	0.033367881	#REF!
M8120	3B	705837468	0.040125945	0.350515464	99	0.071616689	0.115864788	0.561497124	-0.056324761	#REF!
M1524	1B	564653618	0.040183361	0.432989691	99	0.071616689	0.115838706	0.542241247	-0.020219992	#REF!
M9926	5A	0	0.0402117	0.226804124	99	0.071616689	0.115825848	0.518374344	0.024530451	#REF!
M3440	2B	654942976	0.040481624	0.463917526	99	0.071616689	0.115703858	0.544554354	-0.024557068	#REF!
M4052	2B	188510198	0.040508398	0.474226804	99	0.071616689	0.115691805	0.544249492	-0.023985451	#REF!
M9781	4D	446124259	0.04052917	0.340206186	99	0.071616689	0.11568246	0.55020238	-0.035147117	#REF!
M7638	3B	586142000	0.040703947	0.06185567	99	0.071616689	0.115604032	0.510470833	0.039349534	#REF!
M132	1A	16933203	0.040773452	0.144329897	99	0.071616689	0.115572943	0.54390798	-0.023345117	#REF!
M3454	2B	0	0.040826446	0.278350515	99	0.071616689	0.115549277	0.520645072	0.020272837	#REF!
M15545	7B	641684991	0.040848196	0.474226804	99	0.071616689	0.115539574	0.547278129	-0.029664145	#REF!
M8102	3B	805556027	0.040878044	0.350515464	99	0.071616689	0.115526266	0.542372336	-0.020465785	#REF!
M3788	2B	0	0.040939254	0.24742268	99	0.071616689	0.115499009	0.544481734	-0.024420905	#REF!
M13872	6D	4373922	0.040980821	0.24742268	99	0.071616689	0.115480524	0.546210921	-0.027663131	#REF!
M3572	2B	695616717	0.040985213	0.474226804	99	0.071616689	0.115478572	0.54138498	-0.018614492	#REF!
M9146	4A	364049164	0.041162741	0.134020619	99	0.071616689	0.115399857	0.516645003	0.027772966	#REF!
M5093	2B	774088019	0.041163103	0.453608247	99	0.071616689	0.115399697	0.518935019	0.023479185	#REF!
M13959	6D	51427536	0.041222665	0.051546392	99	0.071616689	0.115373369	0.51258081	0.035393327	#REF!
M4500	2B	663838688	0.041225848	0.298969072	99	0.071616689	0.115371964	0.516875872	0.027340086	#REF!
M9903	5A	36740586	0.041374472	0.463917526	99	0.071616689	0.115306451	0.518276207	0.024714458	#REF!
M2294	1D	586317908	0.041481443	0.453608247	99	0.071616689	0.115259454	0.540522148	-0.016996682	#REF!
M9501	4B	448892743	0.041554912	0.494845361	99	0.071616689	0.115227251	0.520679553	0.020208185	#REF!
M9737	4D	681466316	0.041900755	0.402061856	99	0.071616689	0.115076474	0.54520522	-0.025777441	#REF!
M5314	2B	641868694	0.0419272	0.18556701	99	0.071616689	0.115065	0.543738303	-0.023026973	#REF!
M4591	2B	655520301	0.042314634	0.298969072	99	0.071616689	0.114897777	0.521489486	0.018689559	#REF!
M218	1A	793785940	0.042422688	0.381443299	99	0.071616689	0.114851431	0.521602987	0.018476746	#REF!
M2521	2A	0	0.042522033	0.422680412	99	0.071616689	0.114808932	0.54577982	-0.026854817	#REF!
M8865	4A	12656052	0.042565245	0.020618557	99	0.071616689	0.114790479	0.561218745	-0.0558028	#REF!
M8668	4A	146943997	0.042700322	0.453608247	99	0.071616689	0.114732926	0.544428457	-0.02432101	#REF!
M12823	6A	605225151	0.042707601	0.432989691	99	0.071616689	0.114729831	0.548994401	-0.032882155	#REF!
M6732	3A	717015565	0.042864719	0.06185567	99	0.071616689	0.114663144	0.514023994	0.032687357	#REF!
M15496	7B	607525751	0.042877358	0.206185567	99	0.071616689	0.114657791	0.519858548	0.021747569	#REF!
M6590	3A	174036118	0.0428928	0.360824742	99	0.071616689	0.114651253	0.543249663	-0.022110772	#REF!
M6789	3A	722406355	0.043165682	0.371134021	99	0.071616689	0.114536131	0.548921311	-0.032745112	#REF!
M2271	1D	476709871	0.043198517	0.484536082	99	0.071616689	0.114522332	0.517783701	0.025637908	#REF!
M2926	2A	48402596	0.043220759	0.134020619	99	0.071616689	0.114512991	0.544537755	-0.024525945	#REF!
M7241	3B	43051220	0.043329924	0.412371134	99	0.071616689	0.114467217	0.520324625	0.020873673	#REF!
M3540	2B	28720546	0.043348217	0.226804124	99	0.071616689	0.114459559	0.543487763	-0.022557209	#REF!
M1443	1B	566563228	0.043410627	0.113402062	99	0.071616689	0.114433458	0.545305391	-0.025965262	#REF!
M5673	2D	606518197	0.043485508	0.24742268	99	0.071616689	0.114402193	0.543252326	-0.022115765	#REF!
M10819	5B	408228341	0.043520785	0.463917526	99	0.071616689	0.114387484	0.518176129	0.024902103	#REF!
M1554	1B	47996789	0.043641922	0.12371134	99	0.071616689	0.114337073	0.516797401	0.027487219	#REF!
M4873	2B	0	0.043671429	0.340206186	99	0.071616689	0.114324816	0.518169336	0.02491484	#REF!
M4895	2B	760015871	0.043671429	0.340206186	99	0.071616689	0.114324816	0.518169336	0.02491484	#REF!
M5282	2B	549670301	0.043689638	0.350515464	99	0.071616689	0.114317257	0.514643783	0.031525252	#REF!
M3074	2A	735763589	0.043877962	0.24742268	99	0.071616689	0.114239274	0.543614063	-0.022794023	#REF!
M3311	2A	15352962	0.043880493	0.381443299	99	0.071616689	0.114238228	0.522518628	0.016759918	#REF!
M119	1A	21638580	0.044081456	0.422680412	99	0.071616689	0.114155411	0.543570061	-0.022711518	#REF!
M5017	2B	766527144	0.044085491	0.350515464	99	0.071616689	0.114153752	0.544182836	-0.023860472	#REF!
M3444	2B	564075186	0.044132624	0.371134021	99	0.071616689	0.114134389	0.522216487	0.017326434	#REF!
M11238	5B	499309809	0.044250298	0.402061856	99	0.071616689	0.114086142	0.540522926	-0.016998141	#REF!
M7792	3B	649788398	0.044335503	0.453608247	99	0.071616689	0.114051294	0.54450404	-0.02446273	#REF!
M11162	5B	492257250	0.044337316	0.402061856	99	0.071616689	0.114050553	0.515337051	0.030225376	#REF!
M13470	6B	559158104	0.044376552	0.360824742	99	0.071616689	0.114034531	0.507484063	0.044949729	#REF!
M9221	4A	720689979	0.04438474	0.278350515	99	0.071616689	0.114031189	0.519180765	0.023018413	#REF!
M14442	7A	36312068	0.044518994	0.051546392	99	0.071616689	0.11397649	0.513081101	0.034455282	#REF!
M5672	2D	0	0.044573211	0.257731959	99	0.071616689	0.113954451	0.51980331	0.02185114	#REF!
M15534	7B	633224854	0.044632647	0.144329897	99	0.071616689	0.113930323	0.515648323	0.02964174	#REF!
M539	1A	701043681	0.044653757	0.412371134	99	0.071616689	0.113921761	0.519669767	0.022101532	#REF!
M553	1A	623968684	0.044653757	0.412371134	99	0.071616689	0.113921761	0.519669767	0.022101532	#REF!
M3607	2B	43237442	0.044754048	0.432989691	99	0.071616689	0.113881147	0.543038317	-0.021714498	#REF!
M11490	5B	550320578	0.044814005	0.278350515	99	0.071616689	0.113856913	0.541365269	-0.018577533	#REF!
M3602	2B	162967131	0.044830395	0.319587629	99	0.071616689	0.113850294	0.54284362	-0.021349441	#REF!
M1027	1B	206100463	0.044903279	0.319587629	99	0.071616689	0.113820894	0.547285496	-0.029677959	#REF!
M4894	2B	180417768	0.044954599	0.340206186	99	0.071616689	0.113800222	0.544330138	-0.024136663	#REF!
M2992	2A	710105092	0.044974619	0.494845361	99	0.071616689	0.113792165	0.543708697	-0.022971462	#REF!
M301	1A	357173782	0.045034793	0.391752577	99	0.071616689	0.113767971	0.546420243	-0.02805561	#REF!
M4750	2B	578988490	0.045051628	0.371134021	99	0.071616689	0.113761209	0.520964737	0.019673464	#REF!
M11528	5B	562983853	0.045136942	0.288659794	99	0.071616689	0.11372698	0.543256481	-0.022123556	#REF!
M6564	3A	650055169	0.045185562	0.092783505	99	0.071616689	0.113707504	0.5154474	0.030018471	#REF!
M4939	2B	617449665	0.045208106	0.484536082	99	0.071616689	0.113698481	0.544387136	-0.024243534	#REF!
M13453	6B	59363266	0.045274332	0.350515464	99	0.071616689	0.113672003	0.522027225	0.017681298	#REF!
M2712	2A	133353425	0.045293219	0.371134021	99	0.071616689	0.11366446	0.513843028	0.033026669	#REF!
M687	1A	0	0.045329882	0.072164948	99	0.071616689	0.113649826	0.515824325	0.029311736	#REF!
M7754	3B	420365956	0.045392389	0.484536082	99	0.071616689	0.113624905	0.54296358	-0.021574366	#REF!
M6268	3A	41617458	0.045406076	0.195876289	99	0.071616689	0.113619453	0.543642308	-0.022846981	#REF!
M14217	7A	0	0.045467713	0.463917526	99	0.071616689	0.113594924	0.522310893	0.017149422	#REF!
M1839	1B	666942323	0.045545085	0.484536082	99	0.071616689	0.113564183	0.519970604	0.021537464	#REF!
M3331	2A	0	0.045758735	0.18556701	99	0.071616689	0.113479586	0.542520604	-0.020743786	#REF!
M15466	7B	592345454	0.045774327	0.309278351	99	0.071616689	0.113473429	0.541161311	-0.018195112	#REF!
M3821	2B	100325164	0.04594213	0.268041237	99	0.071616689	0.113407307	0.542076114	-0.019910369	#REF!
M4917	2B	749968556	0.045987557	0.340206186	99	0.071616689	0.113389451	0.543757883	-0.023063685	#REF!
M15206	7B	41039323	0.046023475	0.463917526	99	0.071616689	0.113375346	0.543990936	-0.023500659	#REF!
M303	1A	462698997	0.046050501	0.360824742	99	0.071616689	0.113364741	0.513114457	0.034392739	#REF!
M12011	5D	552080511	0.046056092	0.484536082	99	0.071616689	0.113362548	0.520248688	0.021016056	#REF!
M3886	2B	75927726	0.046192594	0.103092784	99	0.071616689	0.113309092	0.516591058	0.027874112	#REF!
M3488	2B	19415866	0.046245249	0.237113402	99	0.071616689	0.113288517	0.542847978	-0.021357613	#REF!
M6314	3A	69503671	0.046331984	0.24742268	99	0.071616689	0.11325468	0.519039574	0.023283146	#REF!
M189	1A	135162954	0.046349947	0.12371134	99	0.071616689	0.113247681	0.545066146	-0.025516678	#REF!
M2304	1D	0	0.04636009	0.103092784	99	0.071616689	0.11324373	0.516508138	0.028029587	#REF!
M12147	6A	8803926	0.046388597	0.278350515	99	0.071616689	0.113232631	0.54402015	-0.023555435	#REF!
M3416	2B	576927862	0.04645779	0.350515464	99	0.071616689	0.113205721	0.542539352	-0.020778939	#REF!
M3435	2B	15951770	0.046545476	0.329896907	99	0.071616689	0.113171681	0.520449391	0.020639737	#REF!
M8637	4A	0	0.046611425	0.484536082	99	0.071616689	0.113146125	0.521624548	0.018436318	#REF!
M5764	2D	587648638	0.046696557	0.164948454	99	0.071616689	0.113113192	0.518766334	0.02379547	#REF!
M11226	5B	34050805	0.046904227	0.432989691	99	0.071616689	0.113033127	0.521502222	0.018665679	#REF!
M8947	4A	91210964	0.046948543	0.494845361	99	0.071616689	0.11301609	0.522492974	0.01680802	#REF!
M3531	2B	9887842	0.046954082	0.360824742	99	0.071616689	0.113013962	0.520524589	0.020498741	#REF!
M972	1B	24539459	0.046970571	0.030927835	99	0.071616689	0.113007628	0.554311178	-0.042851113	#REF!
M3554	2B	0	0.046985577	0.422680412	99	0.071616689	0.113001866	0.542952021	-0.021552693	#REF!
M7133	3B	23945411	0.047024183	0.360824742	99	0.071616689	0.112987051	0.555576494	-0.045223581	#REF!
M3968	2B	176172344	0.047114453	0.453608247	99	0.071616689	0.112952461	0.543983725	-0.023487139	#REF!
M8280	3D	10340203	0.047118247	0.206185567	99	0.071616689	0.112951009	0.518057202	0.025125092	#REF!
M15576	7B	647426653	0.047121805	0.175257732	99	0.071616689	0.112949648	0.544449707	-0.024360854	#REF!
M11485	5B	197611596	0.047123618	0.298969072	99	0.071616689	0.112948954	0.518104948	0.025035568	#REF!
M10876	5B	524047080	0.047124734	0.288659794	99	0.071616689	0.112948527	0.544187097	-0.02386846	#REF!
M11527	5B	562983853	0.047315401	0.329896907	99	0.071616689	0.112875717	0.542411643	-0.020539485	#REF!
M13471	6B	0	0.047330633	0.350515464	99	0.071616689	0.112869914	0.560884248	-0.055175619	#REF!
M4708	2B	711319990	0.047330633	0.350515464	99	0.071616689	0.112869914	0.502030254	0.055175619	#REF!
M680	1A	590967815	0.047333546	0.072164948	99	0.071616689	0.112868804	0.549887291	-0.034556325	#REF!
M5837	2D	596252327	0.047352812	0.329896907	99	0.071616689	0.112861468	0.522103359	0.017538548	#REF!
M11543	5B	194318754	0.04742443	0.268041237	99	0.071616689	0.112834224	0.541050145	-0.017986677	#REF!
M4301	2B	586890691	0.047462214	0.402061856	99	0.071616689	0.112819868	0.517934173	0.025355771	#REF!
M13356	6B	200818275	0.047596788	0.432989691	99	0.071616689	0.112768838	0.545456308	-0.026248232	#REF!
M4935	2B	752843256	0.047605634	0.443298969	99	0.071616689	0.112765489	0.540947505	-0.017794225	#REF!
M3462	2B	8479321	0.047695473	0.474226804	99	0.071616689	0.112731515	0.522634693	0.016542297	#REF!
M548	1A	546194412	0.047908122	0.226804124	99	0.071616689	0.112651372	0.521259062	0.019121604	#REF!
M15587	7B	0	0.047981932	0.412371134	99	0.071616689	0.112623643	0.520686755	0.020194681	#REF!
M3467	2B	15696431	0.047988859	0.391752577	99	0.071616689	0.112621043	0.543421022	-0.02243207	#REF!
M3595	2B	506395762	0.047997388	0.412371134	99	0.071616689	0.112617843	0.520696133	0.020177096	#REF!
M9731	4D	0	0.048079993	0.422680412	99	0.071616689	0.112586875	0.521663785	0.018362749	#REF!
M7502	3B	392957146	0.048279605	0.412371134	99	0.071616689	0.112512279	0.515008009	0.03084233	#REF!
M3049	2A	498229618	0.048282177	0.020618557	99	0.071616689	0.11251132	0.559702415	-0.052959682	#REF!
M5134	2B	779248164	0.048309378	0.092783505	99	0.071616689	0.112501181	0.516667876	0.027730079	#REF!
M12090	6A	0	0.048346363	0.443298969	99	0.071616689	0.112487405	0.520779791	0.020020239	#REF!
M4612	2B	0	0.048595027	0.340206186	99	0.071616689	0.112395077	0.540252459	-0.016491014	#REF!
M5718	2D	0	0.048617635	0.432989691	99	0.071616689	0.112386708	0.520383325	0.020763611	#REF!
M6402	3A	407747638	0.048618948	0.216494845	99	0.071616689	0.112386222	0.520726812	0.020119574	#REF!
M2355	2A	7028915	0.048672734	0.329896907	99	0.071616689	0.112366328	0.519591516	0.022248253	#REF!
M3166	2A	759821777	0.048717051	0.340206186	99	0.071616689	0.112349955	0.521146715	0.019332255	#REF!
M4014	2B	210256847	0.048800243	0.484536082	99	0.071616689	0.112319262	0.520659215	0.020246318	#REF!
M8183	3B	609741282	0.048807144	0.463917526	99	0.071616689	0.112316718	0.544626136	-0.02469166	#REF!
M5232	2B	794002225	0.048835047	0.12371134	99	0.071616689	0.112306438	0.545257294	-0.02587508	#REF!
M2666	2A	120722528	0.048888303	0.154639175	99	0.071616689	0.112286834	0.543211541	-0.022039293	#REF!
M5126	2B	654784627	0.048960056	0.422680412	99	0.071616689	0.112260458	0.546021041	-0.027307106	#REF!
M15513	7B	611339700	0.049008757	0.226804124	99	0.071616689	0.112242579	0.520085439	0.021322148	#REF!
M3132	2A	192381627	0.049046183	0.030927835	99	0.071616689	0.112228852	0.555133857	-0.044393635	#REF!
M7264	3B	47202036	0.049327266	0.268041237	99	0.071616689	0.112126118	0.521083098	0.019451537	#REF!
M9092	4A	690936373	0.049330185	0.144329897	99	0.071616689	0.112125055	0.519088946	0.023190573	#REF!
M7582	3B	410716788	0.049391379	0.453608247	99	0.071616689	0.112102774	0.520555813	0.020440197	#REF!
M1561	1B	573008421	0.049452651	0.412371134	99	0.071616689	0.112080494	0.522132545	0.017483825	#REF!
M3672	2B	43291957	0.049586886	0.443298969	99	0.071616689	0.112031786	0.540364357	-0.016700824	#REF!
M6395	3A	473708936	0.049618927	0.494845361	99	0.071616689	0.112020181	0.54403583	-0.023584835	#REF!
M6343	3A	142889812	0.049631928	0.18556701	99	0.071616689	0.112015475	0.519907078	0.021656575	#REF!
M6227	3A	23856007	0.049873091	0.329896907	99	0.071616689	0.111928408	0.540627404	-0.017194037	#REF!
M12806	6A	689032602	0.049888936	0.309278351	99	0.071616689	0.111922704	0.547731448	-0.030514118	#REF!
M2862	2A	562636225	0.050056752	0.164948454	99	0.071616689	0.111862405	0.519805306	0.021847398	#REF!
M3785	2B	0	0.050124499	0.453608247	99	0.071616689	0.111838124	0.520737712	0.020099135	#REF!
M5213	2B	22624787	0.050231666	0.360824742	99	0.071616689	0.111799787	0.54023123	-0.01645121	#REF!
M11994	5D	548685020	0.05042339	0.453608247	99	0.071616689	0.111731419	0.522857186	0.016125123	#REF!
M1189	1B	444058473	0.050456738	0.072164948	99	0.071616689	0.111719556	0.515859904	0.029245025	#REF!
M4409	2B	124973674	0.050554901	0.402061856	99	0.071616689	0.111684685	0.522111044	0.017524139	#REF!
M10314	5A	444140600	0.050580191	0.443298969	99	0.071616689	0.111675712	0.546635491	-0.028459199	#REF!
M6738	3A	715541796	0.050659658	0.24742268	99	0.071616689	0.111647551	0.519988763	0.021503416	#REF!
M3860	2B	657158433	0.05091183	0.103092784	99	0.071616689	0.111558501	0.544273298	-0.024030088	#REF!
M4311	2B	456976627	0.050922417	0.381443299	99	0.071616689	0.111554773	0.517875258	0.025466238	#REF!
M2898	2A	25070004	0.050931641	0.072164948	99	0.071616689	0.111551525	0.546934014	-0.02901893	#REF!
M5309	2B	795281951	0.051013739	0.381443299	99	0.071616689	0.111522648	0.550854133	-0.036369154	#REF!
M9533	4B	553915738	0.051057697	0.391752577	99	0.071616689	0.111507207	0.54414696	-0.023793204	#REF!
M4489	2B	643092677	0.051106438	0.474226804	99	0.071616689	0.111490102	0.544974564	-0.025344962	#REF!
M7126	3B	23162218	0.051140687	0.412371134	99	0.071616689	0.111478094	0.516912981	0.027270507	#REF!
M3542	2B	0	0.051173682	0.020618557	99	0.071616689	0.111466533	0.559333496	-0.05226796	#REF!
M6573	3A	417553440	0.051447474	0.474226804	99	0.071616689	0.111370912	0.522459551	0.016870689	#REF!
M8286	3D	9312378	0.051449159	0.360824742	99	0.071616689	0.111370325	0.50886507	0.04236034	#REF!
M9771	4D	419686606	0.051457113	0.402061856	99	0.071616689	0.111367556	0.522848029	0.016142292	#REF!
M15495	7B	607525751	0.051504366	0.350515464	99	0.071616689	0.111351111	0.558245006	-0.050227041	#REF!
M15510	7B	8867615	0.051504366	0.350515464	99	0.071616689	0.111351111	0.504669496	0.050227041	#REF!
M15523	7B	591698895	0.051504366	0.350515464	99	0.071616689	0.111351111	0.504669496	0.050227041	#REF!
M12540	6A	449964305	0.051539511	0.298969072	99	0.071616689	0.111338891	0.521503874	0.018662583	#REF!
M15402	7B	511064939	0.051574571	0.360824742	99	0.071616689	0.11132671	0.553357792	-0.041063515	#REF!
M6939	3B	0	0.05165072	0.463917526	99	0.071616689	0.111300282	0.545431854	-0.02620238	#REF!
M15506	7B	0	0.051720359	0.309278351	99	0.071616689	0.111276151	0.5199752	0.021528847	#REF!
M4797	2B	745066666	0.051723338	0.381443299	99	0.071616689	0.111275119	0.550600887	-0.035894317	#REF!
M6149	3A	22262008	0.05177919	0.484536082	99	0.071616689	0.111255792	0.518664986	0.023985496	#REF!
M11237	5B	499309809	0.051781765	0.381443299	99	0.071616689	0.111254901	0.549580544	-0.033981174	#REF!
M15445	7B	541509916	0.051821923	0.350515464	99	0.071616689	0.111241019	0.541667527	-0.019144268	#REF!
M7153	3B	24262407	0.052019444	0.206185567	99	0.071616689	0.111172908	0.541651063	-0.019113397	#REF!
M2718	2A	44973108	0.052031535	0.443298969	99	0.071616689	0.111168748	0.545727489	-0.026756695	#REF!
M3973	2B	159604259	0.052176104	0.443298969	99	0.071616689	0.111119084	0.54543358	-0.026205617	#REF!
M4613	2B	91473909	0.052184401	0.164948454	99	0.071616689	0.111116238	0.520185267	0.02113497	#REF!
M3101	2A	744245837	0.052185617	0.402061856	99	0.071616689	0.111115822	0.542902957	-0.021460698	#REF!
M12130	6A	610761	0.052197439	0.24742268	99	0.071616689	0.111111768	0.542656088	-0.020997819	#REF!
M7228	3B	38809070	0.052270947	0.103092784	99	0.071616689	0.111086584	0.544403225	-0.024273702	#REF!
M4937	2B	618875828	0.052380868	0.350515464	99	0.071616689	0.111048995	0.519628161	0.022179544	#REF!
M6926	3B	8262440	0.052397511	0.484536082	99	0.071616689	0.111043311	0.520552746	0.020445946	#REF!
M10337	5A	565416981	0.052412791	0.422680412	99	0.071616689	0.111038095	0.54116822	-0.018208067	#REF!
M1427	1B	18359071	0.05243624	0.154639175	99	0.071616689	0.111030093	0.519791043	0.02187414	#REF!
M11326	5B	680487180	0.05243748	0.432989691	99	0.071616689	0.11102967	0.520238558	0.021035049	#REF!
M3492	2B	22617958	0.052519294	0.494845361	99	0.071616689	0.11100178	0.540087132	-0.016181026	#REF!
M8718	4A	514257276	0.052539824	0.474226804	99	0.071616689	0.110994789	0.540526781	-0.017005369	#REF!
M3410	2B	10661980	0.05259265	0.216494845	99	0.071616689	0.110976814	0.520713006	0.02014546	#REF!
M15482	7B	0	0.052612398	0.329896907	99	0.071616689	0.110970099	0.541199624	-0.018266948	#REF!
M364	1A	497201516	0.052613439	0.092783505	99	0.071616689	0.110969746	0.544913116	-0.025229747	#REF!
M13704	6B	708228121	0.052614334	0.072164948	99	0.071616689	0.110969441	0.515608957	0.029715552	#REF!
M9223	4A	721826580	0.052615372	0.453608247	99	0.071616689	0.110969088	0.539727695	-0.015507082	#REF!
M4094	2B	290674909	0.052634988	0.195876289	99	0.071616689	0.110962421	0.521594744	0.018492201	#REF!
M4697	2B	594098170	0.052773327	0.443298969	99	0.071616689	0.110915481	0.543911186	-0.023351128	#REF!
M8806	4A	602753691	0.052853873	0.18556701	99	0.071616689	0.110888212	0.520269139	0.020977711	#REF!
M4704	2B	328458274	0.052959596	0.443298969	99	0.071616689	0.110852486	0.522015818	0.017702688	#REF!
M10083	5A	0	0.053050102	0.350515464	99	0.071616689	0.110821964	0.521749892	0.018201299	#REF!
M15137	7A	736378833	0.053050672	0.041237113	99	0.071616689	0.110821772	0.550996818	-0.036636688	#REF!
M4866	2B	613325684	0.053120052	0.463917526	99	0.071616689	0.110798412	0.522533412	0.016732198	#REF!
M8916	4A	330012453	0.053204509	0.298969072	99	0.071616689	0.110770021	0.513556972	0.033563024	#REF!
M4879	2B	751248841	0.053364225	0.329896907	99	0.071616689	0.110716462	0.519099799	0.023170223	#REF!
M4891	2B	538864557	0.053364225	0.329896907	99	0.071616689	0.110716462	0.519099799	0.023170223	#REF!
M1697	1B	614393199	0.053405722	0.154639175	99	0.071616689	0.110702575	0.51939083	0.022624539	#REF!
M15452	7B	583551258	0.053515117	0.329896907	99	0.071616689	0.110666022	0.522421985	0.016941124	#REF!
M5142	2B	785074409	0.053562384	0.082474227	99	0.071616689	0.110650253	0.516037315	0.028912381	#REF!
M2961	2A	700374249	0.053604893	0.381443299	99	0.071616689	0.110636083	0.549538832	-0.033902964	#REF!
M6705	3A	711688019	0.053687297	0.319587629	99	0.071616689	0.110608651	0.52067622	0.020214433	#REF!
M11146	5B	502377352	0.053712061	0.020618557	99	0.071616689	0.110600416	0.5596913	-0.052938842	#REF!
M3625	2B	24266934	0.053742168	0.340206186	99	0.071616689	0.11059041	0.540390141	-0.016749169	#REF!
M4773	2B	732350878	0.053743865	0.432989691	99	0.071616689	0.110589846	0.51757601	0.026027327	#REF!
M3938	2B	652870583	0.053744412	0.412371134	99	0.071616689	0.110589664	0.546853834	-0.028868593	#REF!
M10049	5A	475372989	0.053793593	0.06185567	99	0.071616689	0.110573332	0.515306745	0.0302822	#REF!
M15235	7B	0	0.05385697	0.092783505	99	0.071616689	0.11055231	0.545447901	-0.026232468	#REF!
M8167	3B	815300848	0.053888242	0.06185567	99	0.071616689	0.110541947	0.547798706	-0.030640228	#REF!
M6886	3B	0	0.053937929	0.371134021	99	0.071616689	0.110525494	0.522291985	0.017184874	#REF!
M4162	2B	680760736	0.053970655	0.195876289	99	0.071616689	0.110514667	0.519099975	0.023169893	#REF!
M2087	1D	92257056	0.054060929	0.381443299	99	0.071616689	0.110484836	0.543242545	-0.022097426	#REF!
M2892	2A	639125710	0.054237191	0.030927835	99	0.071616689	0.110426746	0.508403858	0.043225112	#REF!
M1655	1B	589090638	0.054259697	0.288659794	99	0.071616689	0.110419344	0.51489061	0.031062453	#REF!
M8894	4A	635530599	0.054335612	0.226804124	99	0.071616689	0.110394398	0.541980327	-0.019730768	#REF!
M9528	4B	410992756	0.054396991	0.371134021	99	0.071616689	0.110374257	0.551469607	-0.037523167	#REF!
M9529	4B	537435483	0.054396991	0.371134021	99	0.071616689	0.110374257	0.511444896	0.037523167	#REF!
M6177	3A	348215507	0.054405703	0.371134021	99	0.071616689	0.1103714	0.551692081	-0.037940306	#REF!
M4862	2B	744869635	0.054528435	0.432989691	99	0.071616689	0.110331206	0.541695452	-0.019196626	#REF!
M3376	2A	646604085	0.0546177	0.319587629	99	0.071616689	0.110302034	0.5440738	-0.02365603	#REF!
M3629	2B	47668010	0.054821441	0.453608247	99	0.071616689	0.110235642	0.540276109	-0.016535359	#REF!
M15073	7A	621203584	0.05498539	0.484536082	99	0.071616689	0.11018241	0.544908239	-0.025220601	#REF!
M12258	6A	0	0.055065245	0.298969072	99	0.071616689	0.110156544	0.545226027	-0.025816455	#REF!
M4858	2B	748574967	0.055070314	0.350515464	99	0.071616689	0.110154904	0.519034816	0.023292065	#REF!
M15366	7B	458316341	0.055094598	0.432989691	99	0.071616689	0.110147047	0.545500633	-0.026331341	#REF!
M8790	4A	597076028	0.055138035	0.319587629	99	0.071616689	0.110133002	0.544819188	-0.025053632	#REF!
M13292	6B	230607608	0.055166127	0.309278351	99	0.071616689	0.110123925	0.541073256	-0.01803001	#REF!
M4606	2B	577023815	0.055173938	0.288659794	99	0.071616689	0.110121402	0.520587438	0.0203809	#REF!
M12064	6A	62362905	0.055188782	0.391752577	99	0.071616689	0.110116609	0.543885385	-0.023302752	#REF!
M2921	2A	16885170	0.055209258	0.371134021	99	0.071616689	0.110109999	0.54266548	-0.021015428	#REF!
M7783	3B	527558091	0.055217801	0.216494845	99	0.071616689	0.110107242	0.541700132	-0.019205401	#REF!
M4985	2B	763445925	0.05532775	0.350515464	99	0.071616689	0.1100718	0.558070306	-0.049899478	#REF!
M4401	2B	565074839	0.055361676	0.195876289	99	0.071616689	0.11006088	0.520368146	0.020792073	#REF!
M5354	2B	763798474	0.055397047	0.12371134	99	0.071616689	0.110049502	0.54685034	-0.028862042	#REF!
M4629	2B	427616803	0.055434291	0.453608247	99	0.071616689	0.11003753	0.518834621	0.023667432	#REF!
M13316	6B	459422335	0.055487345	0.278350515	99	0.071616689	0.110020491	0.541154379	-0.018182114	#REF!
M6592	3A	174031646	0.055505327	0.340206186	99	0.071616689	0.11001472	0.519902827	0.021664545	#REF!
M13250	6B	128193460	0.055517016	0.082474227	99	0.071616689	0.110010969	0.54588476	-0.027051579	#REF!
M8892	4A	668288144	0.055571015	0.051546392	99	0.071616689	0.109993655	0.549261736	-0.033383409	#REF!
M6722	3A	714455841	0.055621849	0.422680412	99	0.071616689	0.109977371	0.521699055	0.018296617	#REF!
M1419	1B	221737181	0.055789228	0.010309278	99	0.071616689	0.109923869	0.492816438	0.072451525	#REF!
M11225	5B	34050805	0.055810638	0.453608247	99	0.071616689	0.109917038	0.540881501	-0.017670468	#REF!
M10389	5A	574714154	0.056024996	0.24742268	99	0.071616689	0.109848801	0.521072249	0.019471878	#REF!
M1389	1B	0	0.056052753	0.412371134	99	0.071616689	0.109839985	0.543219403	-0.022054035	#REF!
M4253	2B	237159653	0.056103944	0.360824742	99	0.071616689	0.10982374	0.520117292	0.021262424	#REF!
M5183	2B	781773910	0.056180588	0.371134021	99	0.071616689	0.109799446	0.540837041	-0.017587106	#REF!
M951	1B	11664406	0.056233336	0.030927835	99	0.071616689	0.109782748	0.556014562	-0.046044957	#REF!
M5011	2B	765033466	0.056239856	0.06185567	99	0.071616689	0.109780685	0.547667902	-0.030394971	#REF!
M12412	6A	39493610	0.056297215	0.237113402	99	0.071616689	0.109762549	0.541960677	-0.019693923	#REF!
M4191	2B	704873966	0.056335852	0.113402062	99	0.071616689	0.109750343	0.517544949	0.026085567	#REF!
M4570	2B	664208834	0.056354896	0.288659794	99	0.071616689	0.109744331	0.521422899	0.01881441	#REF!
M5149	2B	0	0.056361229	0.360824742	99	0.071616689	0.109742332	0.545007902	-0.025407471	#REF!
M6313	3A	69503671	0.056378252	0.030927835	99	0.071616689	0.109736959	0.508996618	0.042113687	#REF!
M14412	7A	21667629	0.056404943	0.463917526	99	0.071616689	0.10972854	0.545119875	-0.02561742	#REF!
M4067	2B	142668064	0.056493145	0.278350515	99	0.071616689	0.109700747	0.517507609	0.026155578	#REF!
M377	1A	500842238	0.056590179	0.391752577	99	0.071616689	0.109670225	0.515093408	0.030682206	#REF!
M14306	7A	6803153	0.05670808	0.206185567	99	0.071616689	0.109633216	0.521774876	0.018154454	#REF!
M3699	2B	568415591	0.05673961	0.237113402	99	0.071616689	0.109623333	0.541262548	-0.018384931	#REF!
M9153	4A	708632121	0.056815915	0.226804124	99	0.071616689	0.10959944	0.519979543	0.021520704	#REF!
M1919	1B	329496238	0.05687307	0.422680412	99	0.071616689	0.109581565	0.521658132	0.018373349	#REF!
M574	1A	20314237	0.057015578	0.18556701	99	0.071616689	0.109537082	0.54232493	-0.020376898	#REF!
M10114	5A	472767669	0.05706951	0.432989691	99	0.071616689	0.109520279	0.518096231	0.025051913	#REF!
M7561	3B	416211618	0.057083338	0.278350515	99	0.071616689	0.109515974	0.542055161	-0.01987108	#REF!
M12084	6A	0	0.057222833	0.474226804	99	0.071616689	0.109472603	0.522969346	0.015914821	#REF!
M5343	2B	641958634	0.057232196	0.371134021	99	0.071616689	0.109469696	0.550261784	-0.035258499	#REF!
M6720	3A	714455841	0.05728922	0.319587629	99	0.071616689	0.109452002	0.521939213	0.017846323	#REF!
M14307	7A	6803153	0.057290674	0.237113402	99	0.071616689	0.109451552	0.541245616	-0.018353183	#REF!
M1720	1B	629678307	0.057297409	0.474226804	99	0.071616689	0.109449463	0.541047063	-0.017980897	#REF!
M14210	7A	0	0.057298463	0.175257732	99	0.071616689	0.109449136	0.54393515	-0.023396061	#REF!
M12828	6A	455907336	0.057412918	0.278350515	99	0.071616689	0.109413687	0.541549052	-0.018922127	#REF!
M4790	2B	601212198	0.057457988	0.474226804	99	0.071616689	0.109399748	0.51784538	0.025522258	#REF!
M366	1A	0	0.057561175	0.268041237	99	0.071616689	0.109367881	0.543526601	-0.02263003	#REF!
M3870	2B	106962921	0.057629211	0.175257732	99	0.071616689	0.109346903	0.519525896	0.02237129	#REF!
M12043	6A	1033153	0.057635046	0.494845361	99	0.071616689	0.109345105	0.542386352	-0.020492064	#REF!
M10969	5B	472662963	0.057727076	0.484536082	99	0.071616689	0.109316775	0.545575701	-0.026472094	#REF!
M300	1A	387369246	0.05782101	0.474226804	99	0.071616689	0.109287908	0.543434677	-0.022457673	#REF!
M5127	2B	221893152	0.057842993	0.402061856	99	0.071616689	0.10928116	0.54360922	-0.022784941	#REF!
M4748	2B	147968189	0.057982066	0.144329897	99	0.071616689	0.109238533	0.54345726	-0.022500016	#REF!
M7014	3B	579518208	0.057988705	0.360824742	99	0.071616689	0.109236501	0.520879675	0.019832956	#REF!
M7358	3B	120598030	0.058004101	0.422680412	99	0.071616689	0.10923179	0.516039623	0.028908053	#REF!
M11418	5B	536046290	0.058140331	0.175257732	99	0.071616689	0.109190158	0.521143198	0.019338851	#REF!
M12135	6A	5480626	0.058223595	0.484536082	99	0.071616689	0.109164765	0.519925803	0.021621465	#REF!
M10158	5A	601178570	0.058249151	0.175257732	99	0.071616689	0.109156978	0.541655735	-0.019122157	#REF!
M6373	3A	32513740	0.058249381	0.453608247	99	0.071616689	0.109156908	0.519641931	0.022153726	#REF!
M1954	1B	260327837	0.058280699	0.195876289	99	0.071616689	0.109147372	0.521356934	0.018938095	#REF!
M12805	6A	689032602	0.058312865	0.474226804	99	0.071616689	0.109137583	0.521380947	0.018893071	#REF!
M3335	2A	762415720	0.058434429	0.381443299	99	0.071616689	0.109100641	0.520692499	0.020183911	#REF!
M11521	5B	563781408	0.058446338	0.484536082	99	0.071616689	0.109097026	0.519724425	0.021999048	#REF!
M8290	3D	14198549	0.058448044	0.319587629	99	0.071616689	0.109096508	0.541860064	-0.019505275	#REF!
M5220	2B	0	0.058552028	0.474226804	99	0.071616689	0.109064982	0.539887012	-0.015805802	#REF!
M13686	6B	707207597	0.05857065	0.278350515	99	0.071616689	0.109059343	0.522425205	0.016935086	#REF!
M14986	7A	712669386	0.058591987	0.371134021	99	0.071616689	0.109052883	0.552326997	-0.039130774	#REF!
M2683	2A	11201465	0.058606972	0.319587629	99	0.071616689	0.109048348	0.520826209	0.019933205	#REF!
M14834	7A	663768828	0.058624395	0.329896907	99	0.071616689	0.109043077	0.512109443	0.03627714	#REF!
M9763	4D	370674103	0.058628194	0.360824742	99	0.071616689	0.109041928	0.542490029	-0.020686459	#REF!
M3644	2B	50713994	0.058660316	0.288659794	99	0.071616689	0.109032215	0.540555424	-0.017059074	#REF!
M4296	2B	627823776	0.058860664	0.288659794	99	0.071616689	0.108971764	0.515360705	0.030181025	#REF!
M4450	2B	616934904	0.05893333	0.082474227	99	0.071616689	0.108949894	0.515559533	0.029808222	#REF!
M10580	5B	0	0.058974064	0.195876289	99	0.071616689	0.108937647	0.520742592	0.020089986	#REF!
M6545	3A	0	0.058989326	0.216494845	99	0.071616689	0.10893306	0.520704466	0.020161472	#REF!
M9950	5A	69140651	0.05912719	0.175257732	99	0.071616689	0.108891689	0.541714737	-0.019232786	#REF!
M7533	3B	488191801	0.059148113	0.113402062	99	0.071616689	0.10888542	0.519289649	0.022814254	#REF!
M12657	6A	574225981	0.05930246	0.288659794	99	0.071616689	0.108839244	0.523001598	0.01585435	#REF!
M10039	5A	441478599	0.059349672	0.402061856	99	0.071616689	0.108825145	0.522117721	0.01751162	#REF!
M4911	2B	183186233	0.059362102	0.340206186	99	0.071616689	0.108821435	0.519690071	0.022063462	#REF!
M11449	5B	649843951	0.059480242	0.340206186	99	0.071616689	0.108786218	0.542003984	-0.019775123	#REF!
M5825	2D	588434693	0.059551488	0.24742268	99	0.071616689	0.108765015	0.520994715	0.019617255	#REF!
M6927	3B	7302120	0.059650613	0.226804124	99	0.071616689	0.108735562	0.543316747	-0.022236555	#REF!
M3892	2B	110980776	0.059697549	0.175257732	99	0.071616689	0.108721635	0.519201628	0.022979294	#REF!
M9437	4B	2213400	0.060035161	0.381443299	99	0.071616689	0.108621801	0.5220562	0.017626971	#REF!
M5210	2B	800780319	0.060138837	0.082474227	99	0.071616689	0.108591265	0.546588682	-0.028371432	#REF!
M7461	3B	282944591	0.060164503	0.237113402	99	0.071616689	0.108583714	0.521647274	0.018393708	#REF!
M515	1A	549282935	0.060184704	0.494845361	99	0.071616689	0.108577774	0.519918485	0.021635186	#REF!
M11006	5B	481080959	0.060190683	0.319587629	99	0.071616689	0.108576016	0.540165748	-0.016328431	#REF!
M15553	7B	92684237	0.060332264	0.329896907	99	0.071616689	0.108534447	0.542312494	-0.02035358	#REF!
M11939	5D	581361090	0.060361993	0.329896907	99	0.071616689	0.108525731	0.505379917	0.048895002	#REF!
M314	1A	562808063	0.060396781	0.381443299	99	0.071616689	0.108515539	0.542046187	-0.019854254	#REF!
M14970	7A	621160098	0.060629323	0.381443299	99	0.071616689	0.10844757	0.549397408	-0.033637794	#REF!
M14887	7A	690439160	0.060739647	0.340206186	99	0.071616689	0.108415422	0.520989977	0.019626139	#REF!
M658	1A	583529682	0.060767944	0.463917526	99	0.071616689	0.108407187	0.544155153	-0.023808565	#REF!
M15478	7B	258623016	0.060809949	0.298969072	99	0.071616689	0.10839497	0.542919294	-0.021491331	#REF!
M6556	3A	648107739	0.060876711	0.113402062	99	0.071616689	0.108375571	0.544417765	-0.024300964	#REF!
M3493	2B	22617221	0.060887514	0.422680412	99	0.071616689	0.108372434	0.519506655	0.022407369	#REF!
M6165	3A	412102912	0.061088318	0.484536082	99	0.071616689	0.108314236	0.542845713	-0.021353365	#REF!
M2530	2A	15966155	0.061100556	0.278350515	99	0.071616689	0.108310696	0.520131673	0.021235459	#REF!
M10500	5A	495979375	0.061210908	0.257731959	99	0.071616689	0.108278808	0.521924939	0.017873085	#REF!
M6309	3A	0	0.061230286	0.195876289	99	0.071616689	0.108273215	0.544874208	-0.025156793	#REF!
M5335	2B	789673158	0.061381251	0.443298969	99	0.071616689	0.108229708	0.519208678	0.022966075	#REF!
M9401	4A	740600613	0.061535722	0.350515464	99	0.071616689	0.108185309	0.558792251	-0.051253124	#REF!
M9331	4A	732349694	0.061830439	0.422680412	99	0.071616689	0.108100936	0.512268595	0.03597873	#REF!
M1426	1B	531206119	0.061859617	0.453608247	99	0.071616689	0.108092606	0.542848835	-0.021359219	#REF!
M1795	1B	647195583	0.061916638	0.226804124	99	0.071616689	0.10807634	0.52061048	0.020337696	#REF!
M3466	2B	9755482	0.061917734	0.309278351	99	0.071616689	0.108076028	0.541491495	-0.018814207	#REF!
M10106	5A	473093367	0.062001571	0.402061856	99	0.071616689	0.108052142	0.520529203	0.02049009	#REF!
M5351	2B	797277976	0.062002738	0.164948454	99	0.071616689	0.10805181	0.543089152	-0.021809815	#REF!
M7247	3B	658078022	0.062083524	0.278350515	99	0.071616689	0.108028827	0.541220465	-0.018306026	#REF!
M5346	2B	641608096	0.062096021	0.402061856	99	0.071616689	0.108025275	0.550138645	-0.035027614	#REF!
M10444	5A	473115718	0.062133663	0.18556701	99	0.071616689	0.10801458	0.5425917	-0.020877092	#REF!
M4020	2B	678547100	0.062181159	0.453608247	99	0.071616689	0.108001095	0.522410919	0.016961873	#REF!
M13472	6B	0	0.062268917	0.030927835	99	0.071616689	0.107976208	0.553406561	-0.041154957	#REF!
M11235	5B	526518472	0.06244978	0.453608247	99	0.071616689	0.107925037	0.54415443	-0.02380721	#REF!
M11881	5D	932799	0.062540239	0.422680412	99	0.071616689	0.107899504	0.517193989	0.026743617	#REF!
M15090	7A	83643438	0.062595123	0.144329897	99	0.071616689	0.107884032	0.544967902	-0.025332471	#REF!
M888	1B	0	0.062608496	0.319587629	99	0.071616689	0.107880264	0.544337908	-0.024151231	#REF!
M10178	5A	494455396	0.062772992	0.432989691	99	0.071616689	0.107833991	0.541286251	-0.018429374	#REF!
M4882	2B	751248841	0.062868884	0.350515464	99	0.071616689	0.107807077	0.542828885	-0.021321813	#REF!
M14180	7A	8931917	0.062947574	0.103092784	99	0.071616689	0.107785024	0.543961625	-0.023445702	#REF!
M4292	2B	143000173	0.063013215	0.484536082	99	0.071616689	0.107766651	0.520613164	0.020332664	#REF!
M9232	4A	26495448	0.063069517	0.422680412	99	0.071616689	0.107750908	0.523665123	0.014610241	#REF!
M3402	2B	7028915	0.063190349	0.113402062	99	0.071616689	0.107717174	0.544685602	-0.024803159	#REF!
M1860	1B	478429415	0.063214206	0.453608247	99	0.071616689	0.107710522	0.541351837	-0.018552348	#REF!
M3883	2B	133979532	0.063379943	0.360824742	99	0.071616689	0.107664383	0.540072584	-0.016153749	#REF!
M13015	6B	456647178	0.063383334	0.206185567	99	0.071616689	0.107663441	0.54216113	-0.020069774	#REF!
M10015	5A	229926978	0.063396111	0.24742268	99	0.071616689	0.10765989	0.519670349	0.022100443	#REF!
M11227	5B	506961125	0.063424582	0.494845361	99	0.071616689	0.107651979	0.521516676	0.018638579	#REF!
M541	1A	123811534	0.063677077	0.18556701	99	0.071616689	0.107581993	0.520551154	0.020448933	#REF!
M6527	3A	639700048	0.063722987	0.144329897	99	0.071616689	0.1075693	0.517920145	0.025382074	#REF!
M3396	2B	8311033	0.063807892	0.422680412	99	0.071616689	0.107545852	0.522091288	0.017561182	#REF!
M12062	6A	5854616	0.063810934	0.134020619	99	0.071616689	0.107545012	0.519047175	0.023268893	#REF!
M3564	2B	419250206	0.063919839	0.432989691	99	0.071616689	0.107514988	0.541021871	-0.017933663	#REF!
M4088	2B	94344351	0.064029319	0.484536082	99	0.071616689	0.10748486	0.542525878	-0.020753675	#REF!
M6912	3B	3064404	0.064090248	0.226804124	99	0.071616689	0.107468117	0.520971009	0.019661705	#REF!
M10033	5A	441486802	0.064181427	0.24742268	99	0.071616689	0.107443094	0.542292303	-0.020315722	#REF!
M3556	2B	29045988	0.064288011	0.453608247	99	0.071616689	0.107413893	0.539918301	-0.015864469	#REF!
M15097	7A	720912669	0.064305612	0.402061856	99	0.071616689	0.107409075	0.546536652	-0.028273877	#REF!
M9779	4D	455472305	0.064327296	0.412371134	99	0.071616689	0.107403143	0.541238757	-0.018340323	#REF!
M4042	2B	236170471	0.06433061	0.144329897	99	0.071616689	0.107402236	0.519554492	0.022317674	#REF!
M4179	2B	75627521	0.064418053	0.360824742	99	0.071616689	0.107378335	0.546297542	-0.027825546	#REF!
M3949	2B	649503923	0.064472431	0.18556701	99	0.071616689	0.107363489	0.520751363	0.02007354	#REF!
M12117	6A	0	0.064475184	0.494845361	99	0.071616689	0.107362738	0.540851148	-0.017613557	#REF!
M7804	3B	720217864	0.064479067	0.134020619	99	0.071616689	0.107361679	0.51911514	0.023141459	#REF!
M13321	6B	583152320	0.064487219	0.360824742	99	0.071616689	0.107359455	0.541700581	-0.019206244	#REF!
M9391	4A	732814470	0.064505788	0.24742268	99	0.071616689	0.107354389	0.541133337	-0.018142661	#REF!
M11967	5D	531606683	0.064520607	0.350515464	99	0.071616689	0.107350348	0.520530069	0.020488467	#REF!
M2376	2A	10373140	0.064605248	0.030927835	99	0.071616689	0.107327286	0.509354513	0.041442634	#REF!
M9515	4B	0	0.064839101	0.072164948	99	0.071616689	0.107263739	0.517062598	0.026989975	#REF!
M111	1A	329686048	0.064917308	0.443298969	99	0.071616689	0.107242543	0.522197933	0.017361223	#REF!
M5125	2B	654784627	0.064917862	0.422680412	99	0.071616689	0.107242393	0.517517324	0.026137364	#REF!
M14777	7A	597566121	0.064931404	0.237113402	99	0.071616689	0.107238725	0.541719997	-0.019242648	#REF!
M8113	3B	720851922	0.064981321	0.443298969	99	0.071616689	0.107225214	0.518303543	0.024663203	#REF!
M6945	3B	685069835	0.065085775	0.391752577	99	0.071616689	0.107196977	0.549742975	-0.034285732	#REF!
M12054	6A	172236575	0.065245529	0.319587629	99	0.071616689	0.107153886	0.522790163	0.01625079	#REF!
M8126	3B	597096465	0.065311662	0.103092784	99	0.071616689	0.107136082	0.544424129	-0.024312896	#REF!
M6396	3A	473708936	0.065357425	0.484536082	99	0.071616689	0.107123773	0.542975249	-0.021596245	#REF!
M7249	3B	38671387	0.065363072	0.494845361	99	0.071616689	0.107122254	0.543461021	-0.022507068	#REF!
M4171	2B	223152424	0.065551179	0.432989691	99	0.071616689	0.107071761	0.54319436	-0.022007079	#REF!
M11999	5D	555036729	0.065565796	0.463917526	99	0.071616689	0.107067844	0.519670468	0.022100219	#REF!
M7253	3B	38713014	0.065714078	0.309278351	99	0.071616689	0.107028161	0.541211961	-0.01829008	#REF!
M4875	2B	608398641	0.065810315	0.319587629	99	0.071616689	0.107002458	0.520131415	0.021235942	#REF!
M3390	2A	748982898	0.065860614	0.103092784	99	0.071616689	0.106989041	0.545569534	-0.026460531	#REF!
M15192	7B	89311430	0.065955087	0.103092784	99	0.071616689	0.10696387	0.54513036	-0.025637079	#REF!
M12020	5D	704165878	0.066065561	0.453608247	99	0.071616689	0.106934485	0.52060636	0.020345422	#REF!
M11536	5B	571473581	0.06615576	0.309278351	99	0.071616689	0.106910533	0.522207037	0.017344152	#REF!
M7683	3B	620760256	0.066185371	0.474226804	99	0.071616689	0.106902678	0.52040279	0.020727115	#REF!
M10187	5A	510479432	0.066419439	0.226804124	99	0.071616689	0.106840717	0.521999184	0.017733877	#REF!
M4877	2B	744905320	0.066420531	0.340206186	99	0.071616689	0.106840428	0.542997263	-0.021637521	#REF!
M11539	5B	323804316	0.066431719	0.257731959	99	0.071616689	0.106837473	0.542931376	-0.021513983	#REF!
M11298	5B	180678878	0.066454842	0.453608247	99	0.071616689	0.106831365	0.543556292	-0.022685702	#REF!
M7089	3B	22917259	0.066501831	0.103092784	99	0.071616689	0.106818963	0.544650068	-0.024736531	#REF!
M5143	2B	784377113	0.066686421	0.412371134	99	0.071616689	0.106770332	0.545992527	-0.027253642	#REF!
M3431	2B	172205833	0.066926536	0.474226804	99	0.071616689	0.106707291	0.520427095	0.020681542	#REF!
M12096	6A	0	0.066953666	0.206185567	99	0.071616689	0.106700183	0.541427455	-0.018694133	#REF!
M15327	7B	69218120	0.067029465	0.443298969	99	0.071616689	0.106680343	0.543884343	-0.023300798	#REF!
M10075	5A	0	0.067157972	0.298969072	99	0.071616689	0.106646761	0.520536419	0.02047656	#REF!
M10437	5A	591433518	0.067254158	0.484536082	99	0.071616689	0.106621671	0.520365965	0.020796162	#REF!
M4825	2B	749922381	0.067550353	0.319587629	99	0.071616689	0.106544654	0.545885328	-0.027052644	#REF!
M7785	3B	671011745	0.067567126	0.360824742	99	0.071616689	0.106540303	0.553263374	-0.04088648	#REF!
M2924	2A	691480240	0.067595981	0.144329897	99	0.071616689	0.106532822	0.543000889	-0.021644322	#REF!
M3220	2A	0	0.067636232	0.340206186	99	0.071616689	0.106522392	0.567831259	-0.068201265	#REF!
M8151	3B	818871534	0.067636232	0.340206186	99	0.071616689	0.106522392	0.495083243	0.068201265	#REF!
M11421	5B	440938538	0.067816771	0.484536082	99	0.071616689	0.106475692	0.543104583	-0.021838746	#REF!
M13822	6B	0	0.067833375	0.360824742	99	0.071616689	0.106471404	0.514703643	0.031413015	#REF!
M10777	5B	398715853	0.067847267	0.402061856	99	0.071616689	0.106467817	0.542396719	-0.020511502	#REF!
M3991	2B	47587295	0.067988964	0.216494845	99	0.071616689	0.106431277	0.521093182	0.01943263	#REF!
M10236	5A	464081131	0.068068702	0.24742268	99	0.071616689	0.106410751	0.541043469	-0.017974159	#REF!
M10864	5B	422121027	0.068075968	0.360824742	99	0.071616689	0.106408882	0.553564536	-0.041451158	#REF!
M6559	3A	651994615	0.068174805	0.134020619	99	0.071616689	0.106383478	0.542599938	-0.020892537	#REF!
M10317	5A	561511768	0.068181743	0.422680412	99	0.071616689	0.106381696	0.522957426	0.015937172	#REF!
M8203	3B	317056611	0.06821667	0.278350515	99	0.071616689	0.10637273	0.541006968	-0.01790572	#REF!
M13460	6B	50741757	0.068335799	0.463917526	99	0.071616689	0.106342185	0.543038607	-0.021715042	#REF!
M13244	6B	369032033	0.068442079	0.474226804	99	0.071616689	0.106314983	0.519789017	0.021877939	#REF!
M12022	5D	704165878	0.068452645	0.474226804	99	0.071616689	0.106312281	0.520362757	0.020802177	#REF!
M4943	2B	751539866	0.068456168	0.381443299	99	0.071616689	0.10631138	0.540343482	-0.016661683	#REF!
M6959	3B	34156850	0.068463448	0.319587629	99	0.071616689	0.106309519	0.521099189	0.019421367	#REF!
M7255	3B	45197552	0.068469002	0.422680412	99	0.071616689	0.1063081	0.541282238	-0.01842185	#REF!
M4566	2B	692625689	0.068490138	0.494845361	99	0.071616689	0.106302698	0.521151634	0.019323033	#REF!
M642	1A	580452752	0.068491472	0.329896907	99	0.071616689	0.106302357	0.522971306	0.015911148	#REF!
M12709	6A	462272539	0.068859591	0.412371134	99	0.071616689	0.106208566	0.517323496	0.02650079	#REF!
M6130	3A	22234939	0.068878271	0.474226804	99	0.071616689	0.106203821	0.544133886	-0.023768691	#REF!
M9297	4A	718920407	0.068886832	0.268041237	99	0.071616689	0.106201647	0.541869403	-0.019522786	#REF!
M2995	2A	711468133	0.069014155	0.422680412	99	0.071616689	0.106169348	0.542652489	-0.020991072	#REF!
M7698	3B	669426645	0.069141885	0.360824742	99	0.071616689	0.106137011	0.512894956	0.034804303	#REF!
M3586	2B	40530085	0.069185619	0.288659794	99	0.071616689	0.106125954	0.522701729	0.016416603	#REF!
M11294	5B	7763543	0.069270956	0.18556701	99	0.071616689	0.1061044	0.542642758	-0.020972825	#REF!
M8743	4A	536854630	0.069325021	0.391752577	99	0.071616689	0.10609076	0.519788244	0.021879389	#REF!
M1825	1B	0	0.069331527	0.329896907	99	0.071616689	0.106089119	0.521585342	0.018509829	#REF!
M14056	6D	446477288	0.069362991	0.391752577	99	0.071616689	0.106081188	0.522050288	0.017638055	#REF!
M15508	7B	603658181	0.069472169	0.175257732	99	0.071616689	0.106053694	0.520703524	0.020163239	#REF!
M12080	6A	4290482	0.069500764	0.268041237	99	0.071616689	0.106046501	0.521245101	0.019147782	#REF!
M11423	5B	538039474	0.069534247	0.443298969	99	0.071616689	0.106038083	0.518944758	0.023460924	#REF!
M10167	5A	496610220	0.069657145	0.154639175	99	0.071616689	0.106007221	0.543833438	-0.023205349	#REF!
M10358	5A	513747652	0.069661389	0.237113402	99	0.071616689	0.106006156	0.5224667	0.016857283	#REF!
M9370	4A	8464531	0.069713939	0.206185567	99	0.071616689	0.105992979	0.520799285	0.019983686	#REF!
M13709	6B	599287726	0.069715186	0.474226804	99	0.071616689	0.105992666	0.522759252	0.016308749	#REF!
M3149	2A	569979056	0.069842152	0.237113402	99	0.071616689	0.105960874	0.542990154	-0.021624193	#REF!
M6278	3A	41376359	0.070110255	0.195876289	99	0.071616689	0.105893947	0.520976091	0.019652175	#REF!
M7507	3B	47059876	0.070194241	0.381443299	99	0.071616689	0.105873038	0.539194913	-0.014508115	#REF!
M6932	3B	5760912	0.070266384	0.216494845	99	0.071616689	0.1058551	0.520515791	0.020515238	#REF!
M15514	7B	611339700	0.070362893	0.494845361	99	0.071616689	0.105831135	0.519650482	0.022137692	#REF!
M5115	2B	573008127	0.070440253	0.082474227	99	0.071616689	0.10581195	0.516814403	0.02745534	#REF!
M9065	4A	590854832	0.07049369	0.422680412	99	0.071616689	0.105798712	0.516334242	0.028355643	#REF!
M6558	3A	657422205	0.070533372	0.350515464	99	0.071616689	0.105788888	0.557615624	-0.049046948	#REF!
M6273	3A	45708165	0.070533372	0.350515464	99	0.071616689	0.105788888	0.505298879	0.049046948	#REF!
M9450	4B	18450356	0.070584703	0.257731959	99	0.071616689	0.105776189	0.54216258	-0.020072492	#REF!
M7524	3B	60366248	0.070596037	0.494845361	99	0.071616689	0.105773387	0.542504702	-0.020713969	#REF!
M1322	1B	0	0.070605333	0.319587629	99	0.071616689	0.105771089	0.552189094	-0.038872205	#REF!
M4154	2B	183207936	0.070670792	0.216494845	99	0.071616689	0.105754915	0.541419994	-0.018680142	#REF!
M6611	3A	681663202	0.070751064	0.154639175	99	0.071616689	0.105735103	0.542697637	-0.021075722	#REF!
M499	1A	540414573	0.070785672	0.226804124	99	0.071616689	0.105726569	0.522259082	0.017246567	#REF!
M9104	4A	694752965	0.070812521	0.164948454	99	0.071616689	0.105719951	0.543013016	-0.021667059	#REF!
M14372	7A	25209273	0.070875588	0.144329897	99	0.071616689	0.105704418	0.520623449	0.02031338	#REF!
M5123	2B	777295189	0.070931893	0.113402062	99	0.071616689	0.105690562	0.518791176	0.023748892	#REF!
M10707	5B	119188411	0.070954374	0.030927835	99	0.071616689	0.105685034	0.552884167	-0.040175466	#REF!
M4912	2B	183186233	0.071114586	0.340206186	99	0.071616689	0.105645688	0.520414322	0.020705492	#REF!
M3778	2B	93408978	0.071294578	0.319587629	99	0.071616689	0.1056016	0.540047099	-0.016105965	#REF!
M15324	7B	337120635	0.071304246	0.371134021	99	0.071616689	0.105599236	0.540620983	-0.017181997	#REF!
M4962	2B	753749466	0.071421902	0.164948454	99	0.071616689	0.105570486	0.54189258	-0.019566242	#REF!
M13121	6B	52077541	0.071606336	0.134020619	99	0.071616689	0.105525523	0.542251589	-0.020239383	#REF!
M7818	3B	630656675	0.071621497	0.051546392	99	0.071616689	0.105521833	0.514561325	0.031679861	#REF!
M7399	3B	422311619	0.0716545	0.051546392	99	0.071616689	0.105513802	0.548581055	-0.032107131	#REF!
M915	1B	8820725	0.071661633	0.288659794	99	0.071616689	0.105512067	0.545106356	-0.025592071	#REF!
M15194	7B	40276086	0.071868171	0.195876289	99	0.071616689	0.105461907	0.542209483	-0.020160435	#REF!
M13984	6D	86013961	0.071877164	0.216494845	99	0.071616689	0.105459727	0.519752263	0.021946853	#REF!
M13521	6B	634042491	0.071977389	0.494845361	99	0.071616689	0.105435446	0.545306207	-0.025966793	#REF!
M3762	2B	434731139	0.072085569	0.051546392	99	0.071616689	0.105409279	0.548172687	-0.031341442	#REF!
M1913	1B	676179014	0.072166193	0.412371134	99	0.071616689	0.105389806	0.520816989	0.019950492	#REF!
M12088	6A	70744154	0.072324826	0.494845361	99	0.071616689	0.105351559	0.539616077	-0.015297798	#REF!
M6972	3B	476508938	0.072424034	0.010309278	99	0.071616689	0.105327687	0.567145483	-0.066915434	#REF!
M9098	4A	687627700	0.072424034	0.010309278	99	0.071616689	0.105327687	0.49576902	0.066915434	#REF!
M9123	4A	702727123	0.072424034	0.010309278	99	0.071616689	0.105327687	0.49576902	0.066915434	#REF!
M10489	5A	609478694	0.072458892	0.443298969	99	0.071616689	0.105319308	0.541687588	-0.019181881	#REF!
M14286	7A	0	0.072470804	0.422680412	99	0.071616689	0.105316445	0.545449876	-0.026236171	#REF!
M14261	7A	0	0.072588838	0.443298969	99	0.071616689	0.105288109	0.544582404	-0.024609661	#REF!
M13269	6B	0	0.072698808	0.391752577	99	0.071616689	0.105261754	0.541408989	-0.018659508	#REF!
M13254	6B	134284790	0.072698808	0.391752577	99	0.071616689	0.105261754	0.521505514	0.018659508	#REF!
M14258	7A	0	0.072704223	0.432989691	99	0.071616689	0.105260457	0.518619805	0.024070211	#REF!
M13465	6B	326519277	0.072755438	0.020618557	99	0.071616689	0.105248199	0.557548029	-0.048920208	#REF!
M4921	2B	620326915	0.0727679	0.443298969	99	0.071616689	0.105245218	0.521217264	0.019199976	#REF!
M11221	5B	663529702	0.072784559	0.226804124	99	0.071616689	0.105241233	0.519478033	0.022461034	#REF!
M11224	5B	9203817	0.072784559	0.226804124	99	0.071616689	0.105241233	0.519478033	0.022461034	#REF!
M8300	3D	19553251	0.072802278	0.453608247	99	0.071616689	0.105236996	0.519423427	0.02256342	#REF!
M5189	2B	784264087	0.072808537	0.164948454	99	0.071616689	0.1052355	0.541171332	-0.018213902	#REF!
M10277	5A	551446643	0.072819203	0.144329897	99	0.071616689	0.10523295	0.543629453	-0.022822878	#REF!
M15450	7B	584025901	0.072831115	0.371134021	99	0.071616689	0.105230103	0.522880164	0.016082039	#REF!
M13359	6B	205236003	0.072947393	0.288659794	99	0.071616689	0.105202338	0.521450655	0.018762369	#REF!
M517	1A	549589444	0.072955112	0.484536082	99	0.071616689	0.105200497	0.541786359	-0.019367077	#REF!
M4491	2B	636565968	0.07302091	0.463917526	99	0.071616689	0.105184809	0.543213311	-0.022042612	#REF!
M14387	7A	702331405	0.073089606	0.484536082	99	0.071616689	0.105168447	0.542771588	-0.021214382	#REF!
M12576	6A	524836376	0.073123436	0.082474227	99	0.071616689	0.105160395	0.517888015	0.025442319	#REF!
M10985	5B	476170081	0.073195262	0.474226804	99	0.071616689	0.105143314	0.543131042	-0.021888357	#REF!
M15550	7B	640905058	0.073221925	0.402061856	99	0.071616689	0.105136977	0.522503466	0.016788347	#REF!
M4916	2B	759189621	0.073411112	0.340206186	99	0.071616689	0.105092091	0.542453286	-0.020617565	#REF!
M5243	2B	796598273	0.073417602	0.298969072	99	0.071616689	0.105090554	0.548157531	-0.031313025	#REF!
M15263	7B	132741570	0.07355625	0.319587629	99	0.071616689	0.105057741	0.5393545	-0.014807342	#REF!
M1905	1B	676717313	0.073579846	0.432989691	99	0.071616689	0.105052164	0.539737589	-0.015525633	#REF!
M15541	7B	642273695	0.073588408	0.350515464	99	0.071616689	0.10505014	0.520154132	0.021193348	#REF!
M7102	3B	0	0.073635683	0.082474227	99	0.071616689	0.105038973	0.518014651	0.025204875	#REF!
M1679	1B	626228945	0.07366365	0.226804124	99	0.071616689	0.105032371	0.522790378	0.016250387	#REF!
M9629	4B	653614624	0.073668338	0.268041237	99	0.071616689	0.105031264	0.541101141	-0.018082294	#REF!
M7434	3B	199675977	0.073691829	0.103092784	99	0.071616689	0.105025721	0.519418786	0.022572122	#REF!
M3151	2A	0	0.07376105	0.360824742	99	0.071616689	0.105009397	0.523235092	0.015416549	#REF!
M9024	4A	79942437	0.07377567	0.371134021	99	0.071616689	0.105005951	0.512725997	0.035121101	#REF!
M4836	2B	746680541	0.073781572	0.381443299	99	0.071616689	0.105004561	0.540350248	-0.016674369	#REF!
M7250	3B	38671387	0.073866014	0.226804124	99	0.071616689	0.104984676	0.541524752	-0.018876563	#REF!
M5112	2B	450656765	0.073879378	0.463917526	99	0.071616689	0.104981531	0.520470147	0.020600821	#REF!
M11637	5B	598146738	0.07395195	0.309278351	99	0.071616689	0.104964465	0.516428881	0.028178194	#REF!
M5177	2B	0	0.074093237	0.268041237	99	0.071616689	0.104931293	0.540365733	-0.016703404	#REF!
M6345	3A	477135281	0.074109741	0.463917526	99	0.071616689	0.104927422	0.541875751	-0.019534687	#REF!
M4539	2B	670299111	0.074190566	0.453608247	99	0.071616689	0.104908481	0.542998564	-0.021639962	#REF!
M225	1A	397437989	0.074228948	0.175257732	99	0.071616689	0.104899494	0.520294737	0.020929715	#REF!
M9490	4B	22175275	0.074252905	0.474226804	99	0.071616689	0.104893887	0.539740268	-0.015530656	#REF!
M3464	2B	13418676	0.074254852	0.268041237	99	0.071616689	0.104893431	0.521276899	0.019088161	#REF!
M1107	1B	403186540	0.074392535	0.020618557	99	0.071616689	0.104861248	0.55738564	-0.04861573	#REF!
M419	1A	235956432	0.074457767	0.391752577	99	0.071616689	0.104846022	0.540667367	-0.017268967	#REF!
M15293	7B	106140132	0.074674369	0.350515464	99	0.071616689	0.104795571	0.541307762	-0.018469707	#REF!
M6881	3A	609286936	0.074692844	0.226804124	99	0.071616689	0.104791275	0.540589733	-0.017123404	#REF!
M4242	2B	222586269	0.074726397	0.06185567	99	0.071616689	0.104783476	0.547978324	-0.030977012	#REF!
M6688	3A	420562185	0.074927092	0.350515464	99	0.071616689	0.104736908	0.541170052	-0.018211502	#REF!
M10009	5A	461913319	0.074978388	0.12371134	99	0.071616689	0.104725027	0.520193085	0.021120311	#REF!
M3560	2B	0	0.075007615	0.474226804	99	0.071616689	0.104718262	0.523440733	0.015030971	#REF!
M14485	7A	13379407	0.075107873	0.082474227	99	0.071616689	0.104695077	0.517778491	0.025647676	#REF!
M15562	7B	599219675	0.075164441	0.329896907	99	0.071616689	0.10468201	0.519680641	0.022081145	#REF!
M14982	7A	566622348	0.075188867	0.288659794	99	0.071616689	0.104676371	0.522618064	0.016573477	#REF!
M892	1B	12505139	0.075396072	0.319587629	99	0.071616689	0.104628617	0.551868128	-0.038270394	#REF!
M129	1A	0	0.075465575	0.453608247	99	0.071616689	0.104612631	0.541253641	-0.018368231	#REF!
M8915	4A	330012453	0.07566401	0.041237113	99	0.071616689	0.104567078	0.54982317	-0.034436098	#REF!
M12007	5D	553479783	0.075733978	0.391752577	99	0.071616689	0.104551047	0.52247469	0.016842302	#REF!
M9530	4B	537435483	0.075758159	0.041237113	99	0.071616689	0.10454551	0.513402362	0.033852918	#REF!
M4396	2B	575867441	0.075764078	0.216494845	99	0.071616689	0.104544156	0.521230973	0.019174271	#REF!
M5907	2D	755037267	0.075795172	0.072164948	99	0.071616689	0.10453704	0.548216976	-0.031424483	#REF!
M4047	2B	189613120	0.075805919	0.164948454	99	0.071616689	0.104534581	0.542292005	-0.020315164	#REF!
M15565	7B	647757237	0.075876819	0.309278351	99	0.071616689	0.10451837	0.543042338	-0.021722039	#REF!
M15531	7B	573692840	0.075876819	0.309278351	99	0.071616689	0.10451837	0.519872164	0.021722039	#REF!
M15563	7B	646603951	0.075876819	0.309278351	99	0.071616689	0.10451837	0.519872164	0.021722039	#REF!
M12059	6A	7901769	0.075900381	0.453608247	99	0.071616689	0.104512986	0.54206214	-0.019884166	#REF!
M7029	3B	579518208	0.0760592	0.340206186	99	0.071616689	0.104476745	0.542344534	-0.020413655	#REF!
M9303	4A	10150766	0.076069849	0.288659794	99	0.071616689	0.104474318	0.523177247	0.015525007	#REF!
M5748	2D	593851647	0.076158073	0.484536082	99	0.071616689	0.104454225	0.543504532	-0.022588652	#REF!
M10212	5A	512585815	0.076313655	0.340206186	99	0.071616689	0.104418853	0.541287932	-0.018432526	#REF!
M11134	5B	0	0.076325096	0.030927835	99	0.071616689	0.104416255	0.510924123	0.038499616	#REF!
M13484	6B	631806635	0.076346946	0.453608247	99	0.071616689	0.104411294	0.543331101	-0.022263469	#REF!
M11515	5B	562373770	0.076352894	0.494845361	99	0.071616689	0.104409944	0.543280076	-0.022167796	#REF!
M8158	3B	75766790	0.076380959	0.195876289	99	0.071616689	0.104403576	0.541797708	-0.019388357	#REF!
M628	1A	577986626	0.076554025	0.463917526	99	0.071616689	0.104364359	0.52398707	0.01400659	#REF!
M3816	2B	105985751	0.076599488	0.103092784	99	0.071616689	0.104354073	0.54467371	-0.024780861	#REF!
M9118	4A	25288905	0.076654075	0.360824742	99	0.071616689	0.104341732	0.552797027	-0.040012079	#REF!
M9121	4A	701045149	0.076654075	0.360824742	99	0.071616689	0.104341732	0.510117476	0.040012079	#REF!
M8250	3D	3194034	0.076792107	0.350515464	99	0.071616689	0.104310568	0.539660368	-0.015380843	#REF!
M6955	3B	35203565	0.076798873	0.432989691	99	0.071616689	0.104309042	0.517408233	0.026341909	#REF!
M3623	2B	24266934	0.076886625	0.381443299	99	0.071616689	0.104289263	0.514614546	0.031580072	#REF!
M3767	2B	94165247	0.077063225	0.329896907	99	0.071616689	0.104249534	0.513035558	0.034540676	#REF!
M14416	7A	33761756	0.077127708	0.463917526	99	0.071616689	0.104235052	0.543407381	-0.022406494	#REF!
M542	1A	123811534	0.077164332	0.432989691	99	0.071616689	0.104226833	0.521487631	0.018693038	#REF!
M592	1A	420194142	0.077260894	0.226804124	99	0.071616689	0.104205183	0.522150416	0.017450316	#REF!
M15378	7B	468150485	0.077336612	0.432989691	99	0.071616689	0.104188227	0.518790263	0.023750602	#REF!
M12183	6A	625246005	0.077441635	0.298969072	99	0.071616689	0.104164739	0.520395277	0.020741201	#REF!
M6179	3A	353247178	0.077479621	0.082474227	99	0.071616689	0.104156252	0.516732018	0.027609813	#REF!
M15329	7B	147686272	0.077607074	0.12371134	99	0.071616689	0.104127809	0.519913673	0.021644209	#REF!
M1071	1B	21849576	0.077616164	0.350515464	99	0.071616689	0.104125782	0.518130357	0.024987927	#REF!
M6218	3A	164139970	0.077621696	0.319587629	99	0.071616689	0.104124549	0.539958577	-0.015939986	#REF!
M12067	6A	640168516	0.0776851	0.381443299	99	0.071616689	0.104110421	0.540631239	-0.017201226	#REF!
M2828	2A	412255299	0.077734262	0.371134021	99	0.071616689	0.104099476	0.521274465	0.019092724	#REF!
M10016	5A	229926978	0.077742159	0.175257732	99	0.071616689	0.104097719	0.541395196	-0.018633646	#REF!
M12957	6B	732212	0.077777142	0.484536082	99	0.071616689	0.104089935	0.541445895	-0.018728707	#REF!
M13351	6B	188000081	0.077806728	0.412371134	99	0.071616689	0.104083356	0.540407334	-0.016781406	#REF!
M2771	2A	432372670	0.077867472	0.463917526	99	0.071616689	0.104069856	0.516431944	0.02817245	#REF!
M3281	2A	773395688	0.078005796	0.474226804	99	0.071616689	0.104039158	0.515593758	0.02974405	#REF!
M11369	5B	435250357	0.078123301	0.113402062	99	0.071616689	0.104013126	0.544126249	-0.023754371	#REF!
M11458	5B	427370804	0.078123301	0.113402062	99	0.071616689	0.104013126	0.518788254	0.023754371	#REF!
M14288	7A	0	0.078186714	0.309278351	99	0.071616689	0.103999096	0.522213659	0.017331735	#REF!
M15127	7A	734995323	0.078358663	0.103092784	99	0.071616689	0.103961114	0.519527018	0.022369187	#REF!
M3087	2A	742581040	0.078445575	0.432989691	99	0.071616689	0.103941951	0.541639334	-0.019091406	#REF!
M10825	5B	412261274	0.078538567	0.030927835	99	0.071616689	0.103921473	0.50975333	0.040694851	#REF!
M10141	5A	378121376	0.07861163	0.422680412	99	0.071616689	0.103905402	0.540472691	-0.01690395	#REF!
M12373	6A	305511739	0.078615838	0.484536082	99	0.071616689	0.103904477	0.52017972	0.021145372	#REF!
M6690	3A	420562185	0.078616988	0.371134021	99	0.071616689	0.103904225	0.521914206	0.017893209	#REF!
M1676	1B	625466708	0.078618876	0.484536082	99	0.071616689	0.10390381	0.542493748	-0.020693432	#REF!
M4603	2B	688434312	0.078698202	0.422680412	99	0.071616689	0.103886381	0.523285693	0.015321671	#REF!
M7771	3B	717363505	0.078702827	0.474226804	99	0.071616689	0.103885366	0.52028942	0.020939683	#REF!
M5118	2B	510095712	0.078723136	0.422680412	99	0.071616689	0.103880907	0.51810345	0.025038377	#REF!
M5864	2D	609493877	0.078737726	0.350515464	99	0.071616689	0.103877705	0.53997404	-0.01596898	#REF!
M4780	2B	730646260	0.078775692	0.371134021	99	0.071616689	0.103869375	0.551174821	-0.036970443	#REF!
M1549	1B	566170601	0.078797379	0.350515464	99	0.071616689	0.103864619	0.507332475	0.045233955	#REF!
M13101	6B	34162206	0.078808858	0.12371134	99	0.071616689	0.103862102	0.52006304	0.021364146	#REF!
M10222	5A	503872534	0.079080435	0.041237113	99	0.071616689	0.103802673	0.549254895	-0.033370582	#REF!
M7242	3B	43051220	0.07909438	0.237113402	99	0.071616689	0.103799627	0.521944107	0.017837145	#REF!
M9988	5A	333414537	0.079106214	0.309278351	99	0.071616689	0.103797043	0.521252642	0.019133643	#REF!
M12305	6A	0	0.07911123	0.134020619	99	0.071616689	0.103795948	0.520319401	0.020883469	#REF!
M14319	7A	0	0.079182951	0.278350515	99	0.071616689	0.103780297	0.52155678	0.018563384	#REF!
M14278	7A	6849511	0.079371378	0.432989691	99	0.071616689	0.103739253	0.519231255	0.022923744	#REF!
M7059	3B	13505109	0.079436088	0.309278351	99	0.071616689	0.103725182	0.505979215	0.047771318	#REF!
M7483	3B	349954850	0.07948841	0.154639175	99	0.071616689	0.103713814	0.542603705	-0.020899602	#REF!
M4679	2B	0	0.07950464	0.402061856	99	0.071616689	0.10371029	0.541437942	-0.018713796	#REF!
M14684	7A	145828927	0.079555587	0.134020619	99	0.071616689	0.103699231	0.518410211	0.0244632	#REF!
M3447	2B	0	0.079756328	0.474226804	99	0.071616689	0.103655732	0.522608863	0.016590728	#REF!
M7010	3B	15335353	0.079801629	0.340206186	99	0.071616689	0.103645932	0.521182312	0.01926551	#REF!
M538	1A	469979060	0.079875454	0.494845361	99	0.071616689	0.103629975	0.523455609	0.01500308	#REF!
M13577	6B	668513674	0.080020034	0.092783505	99	0.071616689	0.103598771	0.517142718	0.026839749	#REF!
M15251	7B	63002454	0.080058888	0.443298969	99	0.071616689	0.103590396	0.543236459	-0.022086014	#REF!
M3393	2B	7067606	0.080136396	0.402061856	99	0.071616689	0.103573702	0.547297912	-0.029701238	#REF!
M3398	2B	8748363	0.080136396	0.402061856	99	0.071616689	0.103573702	0.547297912	-0.029701238	#REF!
M9328	4A	8252743	0.080261154	0.412371134	99	0.071616689	0.103546869	0.549342444	-0.033534736	#REF!
M563	1A	570134003	0.08028192	0.391752577	99	0.071616689	0.103542407	0.523615821	0.014702681	#REF!
M10851	5B	126862058	0.080327119	0.175257732	99	0.071616689	0.103532699	0.521593819	0.018493935	#REF!
M8211	3B	826559040	0.080372169	0.494845361	99	0.071616689	0.10352303	0.519594572	0.022242523	#REF!
M13550	6B	664092873	0.080418386	0.432989691	99	0.071616689	0.103513115	0.540139683	-0.01627956	#REF!
M864	1B	5609496	0.08047505	0.371134021	99	0.071616689	0.103500969	0.539836851	-0.01571175	#REF!
M7550	3B	70932508	0.080526851	0.319587629	99	0.071616689	0.103489873	0.520054078	0.02138095	#REF!
M664	1A	2182862	0.080579485	0.494845361	99	0.071616689	0.103478607	0.53987477	-0.015782847	#REF!
M6263	3A	387080506	0.080591609	0.278350515	99	0.071616689	0.103476013	0.521043104	0.019526525	#REF!
M9142	4A	708078692	0.080611673	0.268041237	99	0.071616689	0.103471722	0.520169895	0.021163794	#REF!
M10454	5A	614408611	0.080632009	0.154639175	99	0.071616689	0.103467373	0.52050621	0.020533202	#REF!
M9243	4A	719933935	0.080802526	0.154639175	99	0.071616689	0.103430955	0.542662889	-0.02101057	#REF!
M601	1A	566369413	0.080991032	0.329896907	99	0.071616689	0.103390794	0.522821022	0.01619293	#REF!
M4761	2B	422549021	0.081074861	0.412371134	99	0.071616689	0.103372967	0.523252583	0.015383754	#REF!
M13357	6B	113852468	0.081130865	0.463917526	99	0.071616689	0.103361069	0.518402206	0.02447821	#REF!
M2545	2A	43370517	0.081148424	0.474226804	99	0.071616689	0.10335734	0.518465222	0.024360056	#REF!
M3919	2B	158649496	0.081183487	0.453608247	99	0.071616689	0.103349897	0.518907041	0.023531645	#REF!
M14042	6D	415027508	0.081224122	0.144329897	99	0.071616689	0.103341276	0.542539436	-0.020779097	#REF!
M3766	2B	91631796	0.081246256	0.020618557	99	0.071616689	0.103336581	0.557371024	-0.048588324	#REF!
M5871	2D	584857821	0.081259386	0.350515464	99	0.071616689	0.103333797	0.541770813	-0.019337929	#REF!
M1668	1B	615019866	0.081272484	0.463917526	99	0.071616689	0.103331021	0.541233862	-0.018331144	#REF!
M6501	3A	169440485	0.081441941	0.422680412	99	0.071616689	0.103295142	0.540489347	-0.016935179	#REF!
M3400	2B	0	0.081485629	0.463917526	99	0.071616689	0.103285905	0.539750057	-0.01554901	#REF!
M11354	5B	199999661	0.081497573	0.432989691	99	0.071616689	0.103283381	0.541708229	-0.019220584	#REF!
M11933	5D	437761268	0.081581583	0.412371134	99	0.071616689	0.103265637	0.523184592	0.015511237	#REF!
M14207	7A	10389084	0.081618409	0.494845361	99	0.071616689	0.103257865	0.520569018	0.020415437	#REF!
M4929	2B	750017811	0.081751829	0.453608247	99	0.071616689	0.103229741	0.541231785	-0.018327251	#REF!
M3453	2B	0	0.081785459	0.474226804	99	0.071616689	0.10322266	0.542192511	-0.020128612	#REF!
M9468	4B	20083234	0.081939769	0.134020619	99	0.071616689	0.103190209	0.542486715	-0.020680245	#REF!
M4620	2B	741900958	0.08201463	0.319587629	99	0.071616689	0.10317449	0.522205902	0.01734628	#REF!
M650	1A	132445223	0.082020841	0.453608247	99	0.071616689	0.103173187	0.543561585	-0.022695625	#REF!
M11471	5B	213514296	0.08204531	0.412371134	99	0.071616689	0.103168053	0.522836934	0.016163095	#REF!
M15464	7B	337591743	0.08206052	0.309278351	99	0.071616689	0.103164863	0.540346522	-0.016667384	#REF!
M10831	5B	37974769	0.082176266	0.154639175	99	0.071616689	0.103140605	0.54209012	-0.019936629	#REF!
M9406	4A	0	0.082231329	0.432989691	99	0.071616689	0.103129078	0.520240479	0.021031448	#REF!
M5031	2B	562205678	0.082252048	0.484536082	99	0.071616689	0.103124743	0.539895125	-0.015821013	#REF!
M4818	2B	606156145	0.082286135	0.340206186	99	0.071616689	0.103117614	0.540227821	-0.016444819	#REF!
M5928	2D	618309251	0.082437455	0.391752577	99	0.071616689	0.103086004	0.548112816	-0.031229184	#REF!
M5646	2D	593683763	0.082636135	0.494845361	99	0.071616689	0.103044596	0.542500041	-0.020705231	#REF!
M7058	3B	17785833	0.082792648	0.020618557	99	0.071616689	0.103012054	0.506389023	0.047002928	#REF!
M4630	2B	427616803	0.082833777	0.103092784	99	0.071616689	0.103003514	0.544766844	-0.024955487	#REF!
M4209	2B	144565791	0.082854652	0.24742268	99	0.071616689	0.102999181	0.52244381	0.016900203	#REF!
M7284	3B	48788274	0.082886146	0.402061856	99	0.071616689	0.102992646	0.521572009	0.018534829	#REF!
M5862	2D	606625652	0.082983335	0.237113402	99	0.071616689	0.102972498	0.542717397	-0.021112773	#REF!
M10374	5A	567502345	0.083096516	0.175257732	99	0.071616689	0.102949067	0.520683076	0.020201579	#REF!
M1576	1B	420600926	0.08323279	0.381443299	99	0.071616689	0.102920901	0.513685176	0.03332264	#REF!
M2920	2A	683536395	0.083319006	0.340206186	99	0.071616689	0.102903108	0.54128937	-0.018435223	#REF!
M15320	7B	162339083	0.083322346	0.432989691	99	0.071616689	0.102902419	0.545153216	-0.025679934	#REF!
M7817	3B	630656675	0.083326584	0.381443299	99	0.071616689	0.102901545	0.514937986	0.030973621	#REF!
M13990	6D	149883876	0.083341197	0.463917526	99	0.071616689	0.102898531	0.518071978	0.025097387	#REF!
M14618	7A	116622717	0.083345184	0.463917526	99	0.071616689	0.102897709	0.541654702	-0.019120221	#REF!
M11398	5B	605874657	0.083364643	0.24742268	99	0.071616689	0.102893697	0.521917036	0.017887904	#REF!
M3424	2B	11189847	0.08340049	0.463917526	99	0.071616689	0.10288631	0.541718238	-0.01923935	#REF!
M15070	7A	718992613	0.083463092	0.154639175	99	0.071616689	0.102873416	0.543224969	-0.022064472	#REF!
M5144	2B	784377113	0.083480812	0.082474227	99	0.071616689	0.102869768	0.545152229	-0.025678084	#REF!
M153	1A	31918043	0.083520378	0.226804124	99	0.071616689	0.102861627	0.52061855	0.020322565	#REF!
M11476	5B	549587494	0.083581666	0.474226804	99	0.071616689	0.102849024	0.521019103	0.019571528	#REF!
M7487	3B	518153058	0.083629909	0.402061856	99	0.071616689	0.102839111	0.544614185	-0.024669251	#REF!
M666	1A	589629264	0.083686846	0.175257732	99	0.071616689	0.102827419	0.541424327	-0.018688268	#REF!
M14276	7A	13189977	0.083687269	0.443298969	99	0.071616689	0.102827332	0.543377115	-0.022349745	#REF!
M9846	5A	10268070	0.083701453	0.24742268	99	0.071616689	0.102824421	0.540557504	-0.017062975	#REF!
M11457	5B	427370804	0.083873755	0.113402062	99	0.071616689	0.1027891	0.542687507	-0.02105673	#REF!
M6737	3A	715541796	0.083908603	0.422680412	99	0.071616689	0.102781966	0.521289589	0.019064367	#REF!
M12260	6A	16376378	0.083953736	0.092783505	99	0.071616689	0.102772731	0.515425556	0.030059429	#REF!
M15564	7B	646603951	0.08396232	0.360824742	99	0.071616689	0.102770975	0.52003345	0.021419627	#REF!
M10874	5B	431870071	0.084022176	0.164948454	99	0.071616689	0.102758738	0.541971732	-0.019714652	#REF!
M975	1B	94373668	0.084066726	0.24742268	99	0.071616689	0.102749636	0.540942853	-0.017785504	#REF!
M15262	7B	71271240	0.084084484	0.443298969	99	0.071616689	0.102746009	0.519273818	0.022843937	#REF!
M4626	2B	599925082	0.084291459	0.371134021	99	0.071616689	0.102703802	0.540294646	-0.016570115	#REF!
M6856	3A	745517190	0.084478234	0.278350515	99	0.071616689	0.102665811	0.544336157	-0.024147949	#REF!
M14917	7A	700180481	0.08450825	0.030927835	99	0.071616689	0.102659714	0.510053952	0.040131187	#REF!
M4954	2B	762073843	0.084579552	0.319587629	99	0.071616689	0.102645241	0.520730889	0.020111928	#REF!
M6170	3A	21325529	0.084586483	0.051546392	99	0.071616689	0.102643835	0.511848639	0.036766148	#REF!
M6918	3B	0	0.084766889	0.309278351	99	0.071616689	0.102607279	0.539676407	-0.015410917	#REF!
M1421	1B	531867322	0.084799613	0.360824742	99	0.071616689	0.102600657	0.539998783	-0.016015373	#REF!
M11970	5D	703088649	0.084903365	0.422680412	99	0.071616689	0.102579681	0.519782625	0.021889923	#REF!
M6766	3A	484068846	0.084944317	0.12371134	99	0.071616689	0.102571409	0.543318038	-0.022238976	#REF!
M2963	2A	0	0.08514876	0.474226804	99	0.071616689	0.10253018	0.539885409	-0.015802795	#REF!
M8909	4A	651825178	0.085222033	0.268041237	99	0.071616689	0.10251543	0.544703579	-0.024836865	#REF!
M13260	6B	215650786	0.085237506	0.113402062	99	0.071616689	0.102512317	0.520025602	0.021434342	#REF!
M7009	3B	15335353	0.085240114	0.329896907	99	0.071616689	0.102511793	0.521572417	0.018534063	#REF!
M1714	1B	629664285	0.085393894	0.12371134	99	0.071616689	0.102480889	0.520438267	0.020660595	#REF!
M2593	2A	75591116	0.0854989	0.484536082	99	0.071616689	0.102459822	0.523186955	0.015506806	#REF!
M4538	2B	672746933	0.085520924	0.432989691	99	0.071616689	0.102455407	0.518526887	0.024244434	#REF!
M6325	3A	168438608	0.085717343	0.412371134	99	0.071616689	0.102416087	0.515514386	0.029892872	#REF!
M3479	2B	0	0.085795985	0.443298969	99	0.071616689	0.102400372	0.544397918	-0.02426375	#REF!
M11808	5B	691196509	0.08581752	0.319587629	99	0.071616689	0.102396072	0.522956948	0.015938069	#REF!
M13364	6B	438945063	0.085886106	0.309278351	99	0.071616689	0.102382383	0.521980593	0.017768734	#REF!
M10079	5A	467370058	0.085902479	0.216494845	99	0.071616689	0.102379117	0.521524201	0.018624469	#REF!
M489	1A	544077626	0.086012177	0.309278351	99	0.071616689	0.102357252	0.543903902	-0.023337471	#REF!
M6984	3B	680087734	0.086182536	0.298969072	99	0.071616689	0.102323358	0.539413434	-0.014917842	#REF!
M4569	2B	664208834	0.08625857	0.278350515	99	0.071616689	0.102308254	0.522232129	0.017297103	#REF!
M2342	2A	15958158	0.086380316	0.463917526	99	0.071616689	0.1022841	0.539955512	-0.015934238	#REF!
M9848	5A	9663258	0.086387845	0.453608247	99	0.071616689	0.102282608	0.521827866	0.018055097	#REF!
M11231	5B	511853816	0.086438853	0.453608247	99	0.071616689	0.1022725	0.542859266	-0.021378778	#REF!
M3557	2B	19611130	0.086440777	0.432989691	99	0.071616689	0.102272119	0.521588322	0.018504242	#REF!
M13770	6B	719883685	0.086444768	0.453608247	99	0.071616689	0.102271328	0.519196316	0.022989254	#REF!
M4927	2B	619961495	0.086489918	0.402061856	99	0.071616689	0.102262388	0.522665142	0.016485205	#REF!
M3133	2A	633678135	0.086505224	0.329896907	99	0.071616689	0.102259358	0.545817725	-0.026925887	#REF!
M7335	3B	65705367	0.086548556	0.443298969	99	0.071616689	0.102250784	0.54126823	-0.018395585	#REF!
M993	1B	658570786	0.086559068	0.381443299	99	0.071616689	0.102248704	0.550259034	-0.035253343	#REF!
M310	1A	362317345	0.086587726	0.195876289	99	0.071616689	0.102243037	0.519993215	0.021495067	#REF!
M9418	4A	740144144	0.086610089	0.412371134	99	0.071616689	0.102238616	0.517383867	0.026387595	#REF!
M15547	7B	25684258	0.086740419	0.350515464	99	0.071616689	0.102212876	0.520256267	0.021001845	#REF!
M7617	3B	577639598	0.086870356	0.391752577	99	0.071616689	0.102187256	0.510837212	0.038662574	#REF!
M506	1A	546799796	0.086922555	0.381443299	99	0.071616689	0.102176975	0.523726347	0.014495446	#REF!
M6845	3A	329077007	0.087011293	0.463917526	99	0.071616689	0.102159514	0.523266821	0.015357056	#REF!
M3898	2B	137802366	0.087071608	0.164948454	99	0.071616689	0.102147657	0.521205407	0.019222208	#REF!
M13547	6B	479212545	0.087103476	0.484536082	99	0.071616689	0.102141396	0.540781479	-0.017482927	#REF!
M1733	1B	637394257	0.087136655	0.288659794	99	0.071616689	0.10213488	0.52323548	0.015415822	#REF!
M8149	3B	812610831	0.087233897	0.237113402	99	0.071616689	0.102115798	0.544601955	-0.02464632	#REF!
M3956	2B	454777720	0.087260074	0.443298969	99	0.071616689	0.102110666	0.540384945	-0.016739426	#REF!
M15502	7B	0	0.087384219	0.278350515	99	0.071616689	0.102086347	0.5394308	-0.014950405	#REF!
M3822	2B	100325164	0.087450991	0.453608247	99	0.071616689	0.102073283	0.54084305	-0.017598373	#REF!
M15522	7B	400828319	0.087475665	0.422680412	99	0.071616689	0.102068458	0.521081845	0.019453887	#REF!
M10920	5B	455980608	0.087600732	0.422680412	99	0.071616689	0.102044025	0.545118037	-0.025613973	#REF!
M6541	3A	501061731	0.087893349	0.175257732	99	0.071616689	0.10198701	0.521840297	0.018031789	#REF!
M12813	6A	458483574	0.088026613	0.432989691	99	0.071616689	0.101961113	0.54051252	-0.01697863	#REF!
M4543	2B	0	0.0880666	0.268041237	99	0.071616689	0.101953351	0.546439595	-0.028091895	#REF!
M11217	5B	628773372	0.088337388	0.453608247	99	0.071616689	0.101900889	0.52059669	0.020363552	#REF!
M9103	4A	694752965	0.088423544	0.371134021	99	0.071616689	0.101884234	0.513303989	0.034037367	#REF!
M14265	7A	11415890	0.088457058	0.113402062	99	0.071616689	0.101877761	0.520125773	0.021246521	#REF!
M8829	4A	134596051	0.088592586	0.453608247	99	0.071616689	0.101851609	0.519559556	0.022308179	#REF!
M6293	3A	53554917	0.088789254	0.402061856	99	0.071616689	0.101813738	0.517099117	0.026921502	#REF!
M6644	3A	420552380	0.088873554	0.340206186	99	0.071616689	0.101797533	0.522518947	0.01675932	#REF!
M9259	4A	724783161	0.088883354	0.072164948	99	0.071616689	0.101795651	0.544975721	-0.025347132	#REF!
M10112	5A	441668884	0.088926179	0.06185567	99	0.071616689	0.101787426	0.545952428	-0.027178456	#REF!
M4395	2B	575867441	0.089020445	0.443298969	99	0.071616689	0.101769337	0.542738234	-0.021151842	#REF!
M15518	7B	601776139	0.089071589	0.268041237	99	0.071616689	0.101759532	0.541359926	-0.018567514	#REF!
M6572	3A	655669363	0.089214537	0.340206186	99	0.071616689	0.10173216	0.541621696	-0.019058334	#REF!
M7905	3B	752073225	0.089274139	0.237113402	99	0.071616689	0.101720761	0.521092551	0.019433813	#REF!
M12883	6A	0	0.089310003	0.340206186	99	0.071616689	0.101713906	0.540310158	-0.016599201	#REF!
M14838	7A	96059619	0.089322405	0.020618557	99	0.071616689	0.101711536	0.555391423	-0.044876572	#REF!
M14316	7A	18084583	0.089323318	0.092783505	99	0.071616689	0.101711362	0.519518798	0.0223846	#REF!
M3852	2B	92221173	0.089337658	0.226804124	99	0.071616689	0.101708622	0.520751156	0.020073928	#REF!
M14721	7A	448594215	0.089418632	0.216494845	99	0.071616689	0.101693162	0.54140976	-0.018660954	#REF!
M14483	7A	49927360	0.089429534	0.432989691	99	0.071616689	0.101691082	0.543204444	-0.022025986	#REF!
M550	1A	42812462	0.089458795	0.237113402	99	0.071616689	0.101685499	0.54120279	-0.018272886	#REF!
M2845	2A	542687135	0.08949466	0.463917526	99	0.071616689	0.10167866	0.524065081	0.013860319	#REF!
M10880	5B	0	0.08950681	0.391752577	99	0.071616689	0.101676343	0.540285616	-0.016553183	#REF!
M7494	3B	332877259	0.089512647	0.329896907	99	0.071616689	0.101675231	0.521407049	0.018844129	#REF!
M6197	3A	20841663	0.089540752	0.453608247	99	0.071616689	0.101669874	0.540849783	-0.017610996	#REF!
M15599	7B	0	0.089764273	0.474226804	99	0.071616689	0.101627341	0.543176601	-0.02197378	#REF!
M11420	5B	536317851	0.089899883	0.154639175	99	0.071616689	0.101601593	0.541389309	-0.018622609	#REF!
M12053	6A	172236575	0.089995022	0.360824742	99	0.071616689	0.101583555	0.523552268	0.014821844	#REF!
M3565	2B	0	0.090054325	0.494845361	99	0.071616689	0.101572322	0.52384539	0.01427224	#REF!
M15516	7B	611339700	0.090059063	0.278350515	99	0.071616689	0.101571425	0.541918156	-0.019614196	#REF!
M8292	3D	14141517	0.090097725	0.350515464	99	0.071616689	0.101564106	0.522233689	0.017294179	#REF!
M1487	1B	555294084	0.090240915	0.484536082	99	0.071616689	0.101537031	0.540679711	-0.017292112	#REF!
M9476	4B	134824702	0.090347262	0.041237113	99	0.071616689	0.101516953	0.514115365	0.032516036	#REF!
M1547	1B	0	0.090355573	0.340206186	99	0.071616689	0.101515385	0.516400082	0.028232193	#REF!
M3677	2B	38442340	0.090564896	0.237113402	99	0.071616689	0.101475946	0.519949596	0.021576854	#REF!
M4799	2B	744370715	0.090694605	0.494845361	99	0.071616689	0.101451557	0.541773452	-0.019342876	#REF!
M7927	3B	402859187	0.090723757	0.092783505	99	0.071616689	0.101446081	0.543297736	-0.022200908	#REF!
M15231	7B	41333729	0.090786075	0.309278351	99	0.071616689	0.101434382	0.540569128	-0.01708477	#REF!
M1897	1B	674933891	0.090810125	0.268041237	99	0.071616689	0.101429869	0.540163944	-0.01632505	#REF!
M15204	7B	55840771	0.090932484	0.463917526	99	0.071616689	0.10140693	0.521075045	0.019466636	#REF!
M6417	3A	512556910	0.090989715	0.309278351	99	0.071616689	0.101396212	0.555283418	-0.044674063	#REF!
M853	1B	11179602	0.091017656	0.371134021	99	0.071616689	0.101390982	0.512620766	0.035318411	#REF!
M3812	2B	63706836	0.091108927	0.24742268	99	0.071616689	0.101373911	0.542019241	-0.019803731	#REF!
M4169	2B	217274916	0.091367726	0.319587629	99	0.071616689	0.101325609	0.540927425	-0.017756575	#REF!
M4888	2B	562440272	0.091464901	0.432989691	99	0.071616689	0.101307511	0.539760269	-0.015568159	#REF!
M10850	5B	664263082	0.091506542	0.030927835	99	0.071616689	0.101299762	0.551775264	-0.038096273	#REF!
M1543	1B	572257678	0.09158852	0.268041237	99	0.071616689	0.101284518	0.52129611	0.019052139	#REF!
M4838	2B	745683074	0.091751308	0.237113402	99	0.071616689	0.101254293	0.540044697	-0.01610146	#REF!
M4946	2B	760153315	0.091880847	0.360824742	99	0.071616689	0.101230284	0.541026114	-0.017941618	#REF!
M4828	2B	0	0.091943879	0.360824742	99	0.071616689	0.101218615	0.545085732	-0.025553402	#REF!
M9311	4A	0	0.091986289	0.309278351	99	0.071616689	0.101210768	0.521019811	0.019570201	#REF!
M14143	7A	4440321	0.09216694	0.340206186	99	0.071616689	0.10117739	0.541409487	-0.018660442	#REF!
M5782	2D	611125588	0.092214395	0.360824742	99	0.071616689	0.101168634	0.540002858	-0.016023013	#REF!
M13335	6B	0	0.092226155	0.288659794	99	0.071616689	0.101166465	0.540882154	-0.017671692	#REF!
M15441	7B	238950412	0.092295205	0.329896907	99	0.071616689	0.101153734	0.540671343	-0.017276422	#REF!
M11529	5B	0	0.092401307	0.309278351	99	0.071616689	0.101134194	0.541416245	-0.018673114	#REF!
M7480	3B	375425307	0.092485456	0.092783505	99	0.071616689	0.101118714	0.51804868	0.025141071	#REF!
M5853	2D	722804527	0.092495516	0.350515464	99	0.071616689	0.101116865	0.522012705	0.017708525	#REF!
M3774	2B	115645238	0.092588105	0.463917526	99	0.071616689	0.101099852	0.522790115	0.016250881	#REF!
M1542	1B	545644656	0.092647502	0.154639175	99	0.071616689	0.101088948	0.521087614	0.019443069	#REF!
M2975	2A	573863390	0.092647799	0.474226804	99	0.071616689	0.101088894	0.541639802	-0.019092282	#REF!
M7499	3B	248342512	0.092754129	0.154639175	99	0.071616689	0.101069394	0.541193856	-0.018256135	#REF!
M921	1B	0	0.092796548	0.371134021	99	0.071616689	0.101061621	0.546492193	-0.028190517	#REF!
M10522	5A	691820950	0.092797033	0.237113402	99	0.071616689	0.101061533	0.523121506	0.015629522	#REF!
M10588	5B	576692587	0.092861751	0.06185567	99	0.071616689	0.101049682	0.5470917	-0.029314592	#REF!
M14920	7A	699802989	0.092922811	0.103092784	99	0.071616689	0.101038509	0.519445777	0.022521515	#REF!
M2706	2A	417084357	0.092950232	0.463917526	99	0.071616689	0.101033495	0.516417083	0.028200316	#REF!
M5446	2D	58775428	0.09295524	0.381443299	99	0.071616689	0.101032579	0.539923098	-0.015873463	#REF!
M12498	6A	421534410	0.093015291	0.381443299	99	0.071616689	0.101021603	0.544740608	-0.024906294	#REF!
M14863	7A	234008363	0.09302109	0.030927835	99	0.071616689	0.101020544	0.512221088	0.036067806	#REF!
M8890	4A	747299239	0.093059129	0.484536082	99	0.071616689	0.101013596	0.522854185	0.016130748	#REF!
M1303	1B	399336171	0.093169644	0.103092784	99	0.071616689	0.100993428	0.542558215	-0.020814307	#REF!
M6917	3B	0	0.093176885	0.484536082	99	0.071616689	0.100992107	0.543042886	-0.021723066	#REF!
M6883	3B	35796740	0.093245141	0.237113402	99	0.071616689	0.100979665	0.540736566	-0.017398716	#REF!
M3045	2A	542655244	0.093310204	0.360824742	99	0.071616689	0.100967815	0.52268447	0.016448964	#REF!
M639	1A	580453133	0.093342524	0.453608247	99	0.071616689	0.100961931	0.519873637	0.021719276	#REF!
M8702	4A	141909718	0.09351134	0.422680412	99	0.071616689	0.100931237	0.541493678	-0.0188183	#REF!
M1888	1B	669783975	0.093540257	0.175257732	99	0.071616689	0.100925986	0.541395221	-0.018633693	#REF!
M12636	6A	634308110	0.093555552	0.381443299	99	0.071616689	0.100923209	0.547820461	-0.030681019	#REF!
M2452	2A	4351582	0.093706609	0.18556701	99	0.071616689	0.10089581	0.544583677	-0.024612049	#REF!
M14352	7A	0	0.093805965	0.350515464	99	0.071616689	0.100877815	0.548584474	-0.032113543	#REF!
M4643	2B	697713344	0.093982871	0.237113402	99	0.071616689	0.100845828	0.540523173	-0.016998602	#REF!
M8303	3D	17645869	0.094001215	0.298969072	99	0.071616689	0.100842515	0.540879823	-0.017667323	#REF!
M13478	6B	558500389	0.094011634	0.06185567	99	0.071616689	0.100840633	0.517050352	0.027012936	#REF!
M3683	2B	440282634	0.094012363	0.432989691	99	0.071616689	0.100840502	0.545001813	-0.025396053	#REF!
M10451	5A	177507239	0.094349965	0.494845361	99	0.071616689	0.100779662	0.521332237	0.018984402	#REF!
M15136	7A	735463075	0.094400512	0.443298969	99	0.071616689	0.100770574	0.520198754	0.021109682	#REF!
M3547	2B	0	0.094441305	0.268041237	99	0.071616689	0.100763243	0.540095933	-0.016197529	#REF!
M5344	2B	641958634	0.094447446	0.432989691	99	0.071616689	0.10076214	0.517933354	0.025357308	#REF!
M12760	6A	595918169	0.094536537	0.391752577	99	0.071616689	0.100746143	0.518659263	0.023996229	#REF!
M6231	3A	305876520	0.0946027	0.329896907	99	0.071616689	0.100734274	0.523333139	0.01523271	#REF!
M13338	6B	166116976	0.094607633	0.350515464	99	0.071616689	0.10073339	0.522584003	0.016637341	#REF!
M535	1A	551910173	0.094660662	0.432989691	99	0.071616689	0.100723884	0.539893021	-0.015817068	#REF!
M4762	2B	422549021	0.094733174	0.237113402	99	0.071616689	0.100710895	0.522540275	0.016719331	#REF!
M7367	3B	134220980	0.094768021	0.422680412	99	0.071616689	0.100704657	0.543844464	-0.023226025	#REF!
M10860	5B	398970101	0.094827924	0.06185567	99	0.071616689	0.10069394	0.545764634	-0.026826343	#REF!
M13067	6B	28730274	0.094849019	0.474226804	99	0.071616689	0.100690168	0.541779076	-0.019353422	#REF!
M6884	3B	35796740	0.094883597	0.474226804	99	0.071616689	0.100683986	0.521273176	0.019095141	#REF!
M10490	5A	609478694	0.094912501	0.340206186	99	0.071616689	0.100678821	0.511401541	0.037604457	#REF!
M13308	6B	437468761	0.095163579	0.432989691	99	0.071616689	0.100634025	0.522715625	0.016390549	#REF!
M4312	2B	456976627	0.095229917	0.237113402	99	0.071616689	0.100622212	0.52284168	0.016154197	#REF!
M315	1A	481243230	0.095260795	0.381443299	99	0.071616689	0.100616716	0.543303088	-0.022210945	#REF!
M14786	7A	89214940	0.095269344	0.402061856	99	0.071616689	0.100615195	0.548384473	-0.031738541	#REF!
M5507	2D	0	0.09528349	0.381443299	99	0.071616689	0.100612678	0.521679185	0.018333874	#REF!
M11313	5B	422210751	0.095305923	0.329896907	99	0.071616689	0.100608687	0.544010266	-0.023536903	#REF!
M13301	6B	158998373	0.095336578	0.391752577	99	0.071616689	0.100603236	0.539435468	-0.014959156	#REF!
M4841	2B	601567299	0.095343093	0.463917526	99	0.071616689	0.100602078	0.541415192	-0.018671139	#REF!
M15221	7B	36484341	0.095365801	0.371134021	99	0.071616689	0.100598041	0.521422552	0.01881506	#REF!
M11718	5B	658559642	0.095398071	0.402061856	99	0.071616689	0.100592307	0.521457642	0.018749268	#REF!
M9417	4A	740144144	0.095445749	0.18556701	99	0.071616689	0.100583838	0.543918197	-0.023364273	#REF!
M1684	1B	615614208	0.095474357	0.412371134	99	0.071616689	0.100578759	0.523599784	0.014732752	#REF!
M7411	3B	379344423	0.095495683	0.030927835	99	0.071616689	0.100574974	0.512023091	0.036439049	#REF!
M11982	5D	549504198	0.095500006	0.494845361	99	0.071616689	0.100574207	0.539110391	-0.014349638	#REF!
M14337	7A	21081193	0.095567039	0.371134021	99	0.071616689	0.100562316	0.548395587	-0.03175938	#REF!
M3414	2B	6525683	0.095579458	0.216494845	99	0.071616689	0.100560114	0.541098775	-0.018077856	#REF!
M7012	3B	489745599	0.09560899	0.329896907	99	0.071616689	0.100554879	0.522042347	0.017652945	#REF!
M6925	3B	8262440	0.095796522	0.278350515	99	0.071616689	0.100521678	0.523155606	0.015565584	#REF!
M13756	6B	0	0.095850115	0.082474227	99	0.071616689	0.100512203	0.51878569	0.023759178	#REF!
M11358	5B	181032589	0.095872601	0.278350515	99	0.071616689	0.100508229	0.523229648	0.015426755	#REF!
M6944	3B	685866256	0.095873833	0.350515464	99	0.071616689	0.100508011	0.518721816	0.023878941	#REF!
M4803	2B	127668612	0.096239475	0.18556701	99	0.071616689	0.100443541	0.540587974	-0.017120105	#REF!
M12041	6A	0	0.096274748	0.463917526	99	0.071616689	0.100437336	0.52270409	0.016412178	#REF!
M3928	2B	180555363	0.096311595	0.103092784	99	0.071616689	0.100430857	0.519943176	0.021588891	#REF!
M884	1B	8281654	0.096349161	0.350515464	99	0.071616689	0.100424254	0.522951596	0.015948104	#REF!
M12000	5D	555036729	0.096564063	0.154639175	99	0.071616689	0.100386537	0.521373351	0.018907313	#REF!
M4771	2B	731476082	0.096776822	0.144329897	99	0.071616689	0.100349287	0.541780771	-0.0193566	#REF!
M9862	5A	14849690	0.096807279	0.494845361	99	0.071616689	0.100343962	0.544083245	-0.023673738	#REF!
M14282	7A	15080075	0.096818159	0.144329897	99	0.071616689	0.10034206	0.52106333	0.019488602	#REF!
M5222	2B	635759512	0.096892012	0.206185567	99	0.071616689	0.100329157	0.540743797	-0.017412272	#REF!
M3867	2B	116317273	0.097009848	0.381443299	99	0.071616689	0.100308592	0.521328201	0.018991968	#REF!
M8893	4A	635530599	0.097015451	0.257731959	99	0.071616689	0.100307615	0.522615174	0.016578896	#REF!
M11801	5B	769192822	0.097037711	0.494845361	99	0.071616689	0.100303733	0.519958812	0.021559573	#REF!
M12139	6A	5114648	0.097060334	0.268041237	99	0.071616689	0.10029979	0.540726338	-0.017379538	#REF!
M1346	1B	214068731	0.09712514	0.12371134	99	0.071616689	0.100288498	0.521301675	0.019041706	#REF!
M14467	7A	60679438	0.097158965	0.030927835	99	0.071616689	0.100282608	0.511801516	0.036854503	#REF!
M12008	5D	553479783	0.097162	0.402061856	99	0.071616689	0.100282079	0.522833813	0.016168947	#REF!
M1502	1B	558913560	0.097188095	0.402061856	99	0.071616689	0.100277537	0.540905157	-0.017714823	#REF!
M5186	2B	31225147	0.097472258	0.082474227	99	0.071616689	0.100228159	0.51802816	0.025179546	#REF!
M257	1A	386477411	0.097545638	0.350515464	99	0.071616689	0.100215434	0.554742475	-0.043659795	#REF!
M11715	5B	658542155	0.097545638	0.350515464	99	0.071616689	0.100215434	0.508172027	0.043659795	#REF!
M8619	4A	107154792	0.097614383	0.412371134	99	0.071616689	0.100203522	0.5215298	0.018613971	#REF!
M5747	2D	593851647	0.097678481	0.494845361	99	0.071616689	0.100192424	0.519922065	0.021628475	#REF!
M13953	6D	95594839	0.097692122	0.010309278	99	0.071616689	0.100190063	0.565201271	-0.063270037	#REF!
M2952	2A	691845663	0.097692122	0.010309278	99	0.071616689	0.100190063	0.565201271	-0.063270037	#REF!
M1431	1B	554018133	0.097770319	0.350515464	99	0.071616689	0.100176537	0.558697706	-0.051075853	#REF!
M8582	4A	45140360	0.097770319	0.350515464	99	0.071616689	0.100176537	0.558697706	-0.051075853	#REF!
M14206	7A	104669566	0.097941103	0.18556701	99	0.071616689	0.100147037	0.541961051	-0.019694625	#REF!
M14910	7A	693692703	0.097979506	0.051546392	99	0.071616689	0.100140411	0.516469105	0.028102774	#REF!
M6122	3A	15836070	0.098077178	0.144329897	99	0.071616689	0.100123573	0.541959909	-0.019692484	#REF!
M4600	2B	550996028	0.098082025	0.298969072	99	0.071616689	0.100122738	0.522832801	0.016170845	#REF!
M3470	2B	20273047	0.098095534	0.18556701	99	0.071616689	0.100120411	0.520795894	0.019990045	#REF!
M1456	1B	485555813	0.09822757	0.278350515	99	0.071616689	0.100097682	0.541515677	-0.018859549	#REF!
M10430	5A	595425815	0.098256272	0.041237113	99	0.071616689	0.100092746	0.548415211	-0.031796174	#REF!
M10406	5A	580934990	0.098256272	0.041237113	99	0.071616689	0.100092746	0.514499292	0.031796174	#REF!
M10170	5A	496499995	0.098397228	0.360824742	99	0.071616689	0.100068528	0.538795528	-0.013759269	#REF!
M7164	3B	244662945	0.09842322	0.432989691	99	0.071616689	0.100064066	0.5384977	-0.013200841	#REF!
M10051	5A	473980796	0.098503777	0.432989691	99	0.071616689	0.100050246	0.544675389	-0.024784008	#REF!
M4585	2B	710353117	0.098555341	0.371134021	99	0.071616689	0.100041407	0.541654227	-0.01911933	#REF!
M14835	7A	13863804	0.098574477	0.082474227	99	0.071616689	0.100038128	0.519195281	0.022991194	#REF!
M5873	2D	601406100	0.098717181	0.144329897	99	0.071616689	0.100013697	0.542305313	-0.020340116	#REF!
M12039	6A	49592914	0.098956559	0.463917526	99	0.071616689	0.099972804	0.522015912	0.017702511	#REF!
M2170	1D	423928525	0.098958118	0.412371134	99	0.071616689	0.099972538	0.520692883	0.02018319	#REF!
M4066	2B	296109009	0.09898572	0.474226804	99	0.071616689	0.099967829	0.522946548	0.015957569	#REF!
M6562	3A	655669429	0.09904232	0.432989691	99	0.071616689	0.09995818	0.544492749	-0.024441559	#REF!
M8143	3B	416115200	0.099098844	0.216494845	99	0.071616689	0.099948549	0.522128921	0.017490619	#REF!
M118	1A	112441140	0.099176591	0.195876289	99	0.071616689	0.099935312	0.539944065	-0.015912775	#REF!
M5675	2D	461273161	0.099176715	0.453608247	99	0.071616689	0.099935291	0.522432152	0.016922061	#REF!
M3963	2B	165049205	0.099192516	0.371134021	99	0.071616689	0.099932602	0.514106955	0.032531805	#REF!
M7071	3B	15205844	0.099275257	0.072164948	99	0.071616689	0.09991853	0.544271241	-0.024026231	#REF!
M6212	3A	18393905	0.099314138	0.144329897	99	0.071616689	0.099911921	0.520979956	0.019644929	#REF!
M4625	2B	599925082	0.099315619	0.453608247	99	0.071616689	0.09991167	0.520730122	0.020113368	#REF!
M3437	2B	13755354	0.099425416	0.463917526	99	0.071616689	0.099893025	0.541319774	-0.018492229	#REF!
M4660	2B	553815931	0.099455478	0.484536082	99	0.071616689	0.099887924	0.5390861	-0.014304092	#REF!
M13296	6B	199924345	0.099514785	0.474226804	99	0.071616689	0.099877865	0.524210926	0.01358686	#REF!
M4263	2B	328673302	0.099780549	0.371134021	99	0.071616689	0.099832874	0.515707336	0.02953109	#REF!
M13374	6B	159138986	0.09994233	0.237113402	99	0.071616689	0.099805551	0.52018205	0.021141003	#REF!
M637	1A	582567732	0.100005565	0.463917526	99	0.071616689	0.099794884	0.542347139	-0.02041854	#REF!
M3742	2B	48838344	0.100073522	0.494845361	99	0.071616689	0.09978343	0.543073986	-0.021781377	#REF!
M6284	3A	40814340	0.100182583	0.051546392	99	0.071616689	0.099765065	0.516383854	0.028262619	#REF!
M14413	7A	33732604	0.100236729	0.463917526	99	0.071616689	0.099755956	0.520389146	0.020752697	#REF!
M6995	3B	0	0.100437134	0.391752577	99	0.071616689	0.099722287	0.540398443	-0.016764735	#REF!
M15109	7A	726770648	0.100607707	0.144329897	99	0.071616689	0.09969369	0.519346774	0.022707145	#REF!
M4816	2B	732342408	0.100608763	0.237113402	99	0.071616689	0.099693513	0.541308074	-0.018470293	#REF!
M14314	7A	18681090	0.100612227	0.371134021	99	0.071616689	0.099692933	0.51935688	0.022688197	#REF!
M14829	7A	651721988	0.100673619	0.463917526	99	0.071616689	0.099682653	0.542644878	-0.0209768	#REF!
M4108	2B	277093048	0.100683818	0.092783505	99	0.071616689	0.099680947	0.519856016	0.021752315	#REF!
M9389	4A	732814470	0.100686049	0.12371134	99	0.071616689	0.099680573	0.519324036	0.022749779	#REF!
M11781	5B	684446901	0.100749087	0.360824742	99	0.071616689	0.099670027	0.545181597	-0.025733149	#REF!
M15334	7B	254067422	0.10076219	0.154639175	99	0.071616689	0.099667836	0.521585493	0.018509547	#REF!
M10253	5A	429304969	0.100850001	0.474226804	99	0.071616689	0.09965316	0.541465842	-0.018766109	#REF!
M2033	1D	21146599	0.100904537	0.402061856	99	0.071616689	0.099644052	0.52239193	0.016997478	#REF!
M9847	5A	9663258	0.100908031	0.18556701	99	0.071616689	0.099643469	0.519989868	0.021501343	#REF!
M4525	2B	547273650	0.100960332	0.350515464	99	0.071616689	0.09963474	0.515784984	0.029385502	#REF!
M3606	2B	163007189	0.100992926	0.463917526	99	0.071616689	0.099629303	0.539101253	-0.014332503	#REF!
M7760	3B	703333367	0.101023145	0.164948454	99	0.071616689	0.099624263	0.541044695	-0.017976457	#REF!
M9756	4D	220375714	0.101064142	0.092783505	99	0.071616689	0.099617429	0.518380832	0.024518286	#REF!
M5223	2B	635759512	0.101125732	0.432989691	99	0.071616689	0.099607168	0.521834416	0.018042816	#REF!
M6136	3A	455701026	0.101136213	0.381443299	99	0.071616689	0.099605423	0.541656722	-0.019124007	#REF!
M8346	3D	39898072	0.101321436	0.257731959	99	0.071616689	0.09957461	0.543529099	-0.022634715	#REF!
M11040	5B	630923004	0.101343029	0.278350515	99	0.071616689	0.099571021	0.522336674	0.017101083	#REF!
M936	1B	17537164	0.101466943	0.278350515	99	0.071616689	0.099550447	0.522989456	0.015877116	#REF!
M15504	7B	605954397	0.101593302	0.237113402	99	0.071616689	0.099529496	0.52301962	0.015820559	#REF!
M1579	1B	424743133	0.101689112	0.309278351	99	0.071616689	0.099513629	0.540435098	-0.016833463	#REF!
M14329	7A	16886742	0.101830133	0.402061856	99	0.071616689	0.099490305	0.545148832	-0.025671714	#REF!
M9464	4B	21378044	0.101874492	0.144329897	99	0.071616689	0.099482975	0.540974193	-0.017844266	#REF!
M12167	6A	208629062	0.101913082	0.350515464	99	0.071616689	0.099476602	0.555905807	-0.045841041	#REF!
M12303	6A	16598099	0.101913082	0.350515464	99	0.071616689	0.099476602	0.555905807	-0.045841041	#REF!
M12317	6A	17587956	0.101913082	0.350515464	99	0.071616689	0.099476602	0.555905807	-0.045841041	#REF!
M12169	6A	94375972	0.101913082	0.350515464	99	0.071616689	0.099476602	0.507008696	0.045841041	#REF!
M12873	6A	610402677	0.101980981	0.474226804	99	0.071616689	0.099465395	0.53949321	-0.015067423	#REF!
M4756	2B	727221588	0.10205903	0.195876289	99	0.071616689	0.099452523	0.521793064	0.018120352	#REF!
M11147	5B	529048297	0.102325355	0.257731959	99	0.071616689	0.099408681	0.522971831	0.015910164	#REF!
M3590	2B	38132859	0.10254358	0.257731959	99	0.071616689	0.099372852	0.539680321	-0.015418255	#REF!
M3130	2A	751661898	0.102556272	0.154639175	99	0.071616689	0.099370771	0.541589033	-0.018997091	#REF!
M6709	3A	614087671	0.102717751	0.360824742	99	0.071616689	0.099344317	0.521978408	0.017772831	#REF!
M4878	2B	744905320	0.102765396	0.329896907	99	0.071616689	0.099336521	0.542138284	-0.020026936	#REF!
M4919	2B	619444406	0.102765396	0.329896907	99	0.071616689	0.099336521	0.520776218	0.020026936	#REF!
M8302	3D	18727134	0.102838768	0.309278351	99	0.071616689	0.099324522	0.54059045	-0.017124747	#REF!
M7337	3B	0	0.102862822	0.422680412	99	0.071616689	0.099320591	0.540238052	-0.016464001	#REF!
M4964	2B	753796374	0.102913497	0.237113402	99	0.071616689	0.099312311	0.521259031	0.019121664	#REF!
M2651	2A	609023391	0.102915494	0.206185567	99	0.071616689	0.099311985	0.540339023	-0.016653322	#REF!
M11854	5B	696426421	0.102981877	0.432989691	99	0.071616689	0.099301147	0.540631639	-0.017201977	#REF!
M4487	2B	577540966	0.103025648	0.443298969	99	0.071616689	0.099294004	0.519734044	0.021981013	#REF!
M12866	6A	611075429	0.103042025	0.453608247	99	0.071616689	0.099291333	0.520262648	0.020989881	#REF!
M3115	2A	747610057	0.103071097	0.422680412	99	0.071616689	0.099286592	0.542626319	-0.020942003	#REF!
M2273	1D	481841103	0.103166091	0.278350515	99	0.071616689	0.09927111	0.541103042	-0.018085858	#REF!
M4361	2B	521346375	0.103188904	0.206185567	99	0.071616689	0.099267395	0.540742303	-0.017409473	#REF!
M6700	3A	505333325	0.103210769	0.402061856	99	0.071616689	0.099263835	0.539305214	-0.014714931	#REF!
M3609	2B	46601701	0.103238537	0.443298969	99	0.071616689	0.099259314	0.543132375	-0.021890858	#REF!
M1566	1B	592833254	0.103255686	0.371134021	99	0.071616689	0.099256523	0.538903931	-0.013962525	#REF!
M14589	7A	92419577	0.103336327	0.18556701	99	0.071616689	0.099243406	0.522990798	0.0158746	#REF!
M12795	6A	599622814	0.103479909	0.432989691	99	0.071616689	0.099220079	0.543197881	-0.022013681	#REF!
M11507	5B	154278470	0.103551053	0.216494845	99	0.071616689	0.099208534	0.521975257	0.01777874	#REF!
M6526	3A	639713075	0.103561421	0.216494845	99	0.071616689	0.099206852	0.540348653	-0.016671379	#REF!
M14291	7A	16302848	0.103579916	0.453608247	99	0.071616689	0.099203853	0.52165923	0.01837129	#REF!
M12920	6A	0	0.103615725	0.268041237	99	0.071616689	0.099198047	0.521147737	0.019330338	#REF!
M10398	5A	577799083	0.10365832	0.175257732	99	0.071616689	0.099191144	0.54172386	-0.019249891	#REF!
M10450	5A	618306850	0.10365832	0.175257732	99	0.071616689	0.099191144	0.521190642	0.019249891	#REF!
M10756	5B	383209422	0.103662001	0.154639175	99	0.071616689	0.099190547	0.541289924	-0.018436262	#REF!
M4037	2B	235259300	0.10366405	0.12371134	99	0.071616689	0.099190215	0.542084826	-0.019926703	#REF!
M12903	6A	615775115	0.103717157	0.371134021	99	0.071616689	0.099181613	0.524315419	0.013390936	#REF!
M6923	3B	7302120	0.103877279	0.329896907	99	0.071616689	0.099155708	0.539218112	-0.014551614	#REF!
M299	1A	387369246	0.103930879	0.092783505	99	0.071616689	0.099147046	0.52002871	0.021428515	#REF!
M5393	2D	15857433	0.104080632	0.371134021	99	0.071616689	0.099122872	0.54360427	-0.022775661	#REF!
M10846	5B	395681464	0.10410619	0.18556701	99	0.071616689	0.09911875	0.540742465	-0.017409776	#REF!
M12012	5D	552080511	0.104296174	0.24742268	99	0.071616689	0.099088145	0.523311685	0.015272936	#REF!
M7491	3B	450294756	0.104424483	0.391752577	99	0.071616689	0.099067511	0.516870184	0.027350751	#REF!
M7710	3B	674665653	0.10448919	0.474226804	99	0.071616689	0.099057116	0.540815426	-0.017546577	#REF!
M4266	2B	712007919	0.104640159	0.474226804	99	0.071616689	0.09903289	0.542348289	-0.020420696	#REF!
M9117	4A	25288905	0.104717172	0.030927835	99	0.071616689	0.099020547	0.550746795	-0.036167894	#REF!
M11911	5D	88471253	0.104782361	0.412371134	99	0.071616689	0.099010107	0.541041458	-0.017970388	#REF!
M9442	4B	1774223	0.104816348	0.319587629	99	0.071616689	0.099004667	0.540632977	-0.017204487	#REF!
M665	1A	589629264	0.104831387	0.12371134	99	0.071616689	0.09900226	0.520477448	0.020587132	#REF!
M8377	3D	176635498	0.104850037	0.484536082	99	0.071616689	0.098999276	0.523419516	0.015070753	#REF!
M4453	2B	615886571	0.104877703	0.154639175	99	0.071616689	0.098994851	0.541834468	-0.019457282	#REF!
M6879	3A	757610977	0.105256481	0.268041237	99	0.071616689	0.098934393	0.523195099	0.015491535	#REF!
M3017	2A	696839554	0.105352265	0.329896907	99	0.071616689	0.098919143	0.523062964	0.015739289	#REF!
M1374	1B	291083356	0.105373677	0.381443299	99	0.071616689	0.098915736	0.521701513	0.01829201	#REF!
M5253	2B	793259040	0.105454147	0.309278351	99	0.071616689	0.098902939	0.542341938	-0.020408788	#REF!
M14672	7A	143811597	0.105505664	0.072164948	99	0.071616689	0.098894752	0.545214883	-0.025795559	#REF!
M6403	3A	512326769	0.105695978	0.360824742	99	0.071616689	0.098864547	0.512243021	0.036026682	#REF!
M12119	6A	0	0.105933229	0.268041237	99	0.071616689	0.098826976	0.541021177	-0.017932361	#REF!
M6279	3A	40144585	0.106028984	0.463917526	99	0.071616689	0.098811839	0.521816341	0.018076706	#REF!
M9536	4B	506277438	0.106224279	0.144329897	99	0.071616689	0.098781014	0.541231742	-0.018327169	#REF!
M1815	1B	656423079	0.106295135	0.412371134	99	0.071616689	0.098769846	0.54240572	-0.020528379	#REF!
M11979	5D	68534792	0.106364018	0.402061856	99	0.071616689	0.098758997	0.538824367	-0.013813342	#REF!
M4360	2B	549201886	0.106369105	0.484536082	99	0.071616689	0.098758196	0.541192572	-0.018253726	#REF!
M6899	3B	665978534	0.106761637	0.103092784	99	0.071616689	0.098696523	0.543361583	-0.022320622	#REF!
M15403	7B	512354134	0.106957828	0.226804124	99	0.071616689	0.098665794	0.522847118	0.016144001	#REF!
M6118	3A	15478548	0.106961646	0.463917526	99	0.071616689	0.098665196	0.538632705	-0.013453977	#REF!
M4116	2B	416058086	0.107097024	0.154639175	99	0.071616689	0.098644029	0.52164604	0.018396021	#REF!
M1890	1B	673741635	0.107098636	0.175257732	99	0.071616689	0.098643777	0.520748165	0.020079537	#REF!
M1808	1B	500473353	0.107099622	0.206185567	99	0.071616689	0.098643623	0.540860971	-0.017631975	#REF!
M2103	1D	384056978	0.107154456	0.443298969	99	0.071616689	0.098635058	0.519492841	0.02243327	#REF!
M12778	6A	251320214	0.107168044	0.309278351	99	0.071616689	0.098632937	0.541172941	-0.018216919	#REF!
M13613	6B	675702168	0.107182864	0.319587629	99	0.071616689	0.098630623	0.54619792	-0.027638754	#REF!
M11043	5B	492093143	0.107186914	0.443298969	99	0.071616689	0.098629991	0.542702287	-0.021084442	#REF!
M13420	6B	576206521	0.107237027	0.422680412	99	0.071616689	0.09862217	0.522772827	0.016283295	#REF!
M3971	2B	128269909	0.107244478	0.319587629	99	0.071616689	0.098621008	0.522859821	0.016120183	#REF!
M11512	5B	0	0.107284034	0.06185567	99	0.071616689	0.098614838	0.517760777	0.025680889	#REF!
M3001	2A	715387158	0.107291213	0.257731959	99	0.071616689	0.098613719	0.519447026	0.022519172	#REF!
M13412	6B	603584633	0.107327359	0.134020619	99	0.071616689	0.098608084	0.521435798	0.018790225	#REF!
M11510	5B	0	0.107347471	0.340206186	99	0.071616689	0.098604949	0.563905498	-0.060840462	#REF!
M14488	7A	50010206	0.107347471	0.340206186	99	0.071616689	0.098604949	0.563905498	-0.060840462	#REF!
M6965	3B	10656805	0.107347471	0.340206186	99	0.071616689	0.098604949	0.563905498	-0.060840462	#REF!
M1803	1B	655311824	0.107347471	0.340206186	99	0.071616689	0.098604949	0.499009005	0.060840462	#REF!
M13312	6B	0	0.107420578	0.24742268	99	0.071616689	0.098593561	0.520717764	0.020136538	#REF!
M4932	2B	752403414	0.107439374	0.391752577	99	0.071616689	0.098590634	0.523010969	0.01583678	#REF!
M11750	5B	678159647	0.107527277	0.226804124	99	0.071616689	0.098576954	0.539787777	-0.015619736	#REF!
M3724	2B	149684945	0.107625494	0.06185567	99	0.071616689	0.098561685	0.545015224	-0.025421199	#REF!
M2747	2A	507314141	0.107678951	0.432989691	99	0.071616689	0.098553381	0.520320705	0.020881024	#REF!
M9060	4A	658897630	0.107963405	0.422680412	99	0.071616689	0.098509269	0.518695245	0.023928762	#REF!
M3780	2B	90785901	0.107979729	0.453608247	99	0.071616689	0.098506741	0.5226733	0.016469909	#REF!
M4798	2B	745066666	0.108014938	0.051546392	99	0.071616689	0.098501291	0.54637685	-0.027974247	#REF!
M11876	5B	707477330	0.108068572	0.340206186	99	0.071616689	0.098492993	0.562423674	-0.058062043	#REF!
M3469	2B	20273047	0.108068572	0.340206186	99	0.071616689	0.098492993	0.562423674	-0.058062043	#REF!
M6951	3B	10046792	0.108068572	0.340206186	99	0.071616689	0.098492993	0.562423674	-0.058062043	#REF!
M15542	7B	642273695	0.108134463	0.319587629	99	0.071616689	0.098482804	0.520973885	0.019656311	#REF!
M2591	2A	74974888	0.108325049	0.422680412	99	0.071616689	0.098453373	0.523529093	0.014865297	#REF!
M9520	4B	535089105	0.108325229	0.484536082	99	0.071616689	0.098453346	0.540937096	-0.017774709	#REF!
M10403	5A	600359375	0.108361091	0.226804124	99	0.071616689	0.098447814	0.523386885	0.015131936	#REF!
M13426	6B	581550867	0.108504075	0.216494845	99	0.071616689	0.098425781	0.53951452	-0.015107379	#REF!
M1729	1B	462147666	0.108552912	0.412371134	99	0.071616689	0.098418262	0.542468795	-0.020646644	#REF!
M15333	7B	254067422	0.108572016	0.391752577	99	0.071616689	0.098415322	0.518856268	0.023626844	#REF!
M5842	2D	579196310	0.108573651	0.329896907	99	0.071616689	0.098415071	0.524086298	0.013820537	#REF!
M4159	2B	154633225	0.108596205	0.494845361	99	0.071616689	0.0984116	0.521383895	0.018887543	#REF!
M1511	1B	415423029	0.108618229	0.463917526	99	0.071616689	0.098408213	0.524644784	0.012773375	#REF!
M14486	7A	13379407	0.108652069	0.350515464	99	0.071616689	0.098403009	0.509094512	0.041930136	#REF!
M2865	2A	243687217	0.108886873	0.391752577	99	0.071616689	0.098366951	0.517576403	0.026026591	#REF!
M3923	2B	147618275	0.108909903	0.463917526	99	0.071616689	0.098363419	0.523021788	0.015816494	#REF!
M14301	7A	16978938	0.109005294	0.453608247	99	0.071616689	0.098348798	0.539905322	-0.015840132	#REF!
M9503	4B	558148549	0.109010381	0.371134021	99	0.071616689	0.098348019	0.514527748	0.031742818	#REF!
M14893	7A	694675632	0.109137576	0.494845361	99	0.071616689	0.098328546	0.524296021	0.013427307	#REF!
M3890	2B	110963593	0.109215602	0.18556701	99	0.071616689	0.098316614	0.522230297	0.01730054	#REF!
M9179	4A	709851704	0.109217649	0.360824742	99	0.071616689	0.098316301	0.540709433	-0.01734784	#REF!
M12956	6B	8781678	0.109373565	0.051546392	99	0.071616689	0.098292486	0.547359635	-0.02981697	#REF!
M5463	2D	61772523	0.109383557	0.494845361	99	0.071616689	0.098290961	0.521107525	0.019405736	#REF!
M1694	1B	628810608	0.109383912	0.175257732	99	0.071616689	0.098290907	0.521694845	0.018304512	#REF!
M8140	3B	811421481	0.109402572	0.226804124	99	0.071616689	0.09828806	0.521113804	0.019393964	#REF!
M6306	3A	52962542	0.109756615	0.391752577	99	0.071616689	0.098234139	0.519693655	0.022056744	#REF!
M11380	5B	719383797	0.109851767	0.134020619	99	0.071616689	0.098219681	0.541323066	-0.018498404	#REF!
M10025	5A	48673396	0.109871568	0.319587629	99	0.071616689	0.098216673	0.539985962	-0.015991332	#REF!
M10462	5A	614408666	0.109949708	0.474226804	99	0.071616689	0.098204813	0.540760247	-0.017443117	#REF!
M13656	6B	700666990	0.110105748	0.237113402	99	0.071616689	0.098181156	0.523208775	0.015465892	#REF!
M1742	1B	502110575	0.11016663	0.175257732	99	0.071616689	0.098171936	0.52277669	0.016276052	#REF!
M6797	3A	729162982	0.110175839	0.082474227	99	0.071616689	0.098170542	0.519907153	0.021656434	#REF!
M313	1A	562808063	0.110188257	0.350515464	99	0.071616689	0.098168662	0.554449735	-0.043110908	#REF!
M5581	2D	312751968	0.110188257	0.350515464	99	0.071616689	0.098168662	0.554449735	-0.043110908	#REF!
M14235	7A	405822737	0.110190666	0.268041237	99	0.071616689	0.098168298	0.539315881	-0.014734931	#REF!
M6741	3A	716528015	0.11019739	0.402061856	99	0.071616689	0.09816728	0.522196178	0.017364512	#REF!
M13433	6B	594864513	0.110204	0.402061856	99	0.071616689	0.09816628	0.539331177	-0.014763612	#REF!
M5667	2D	0	0.110243426	0.257731959	99	0.071616689	0.098160314	0.540550743	-0.017050298	#REF!
M6584	3A	660013848	0.110370128	0.288659794	99	0.071616689	0.098141159	0.541801597	-0.019395648	#REF!
M9061	4A	4271248	0.110477843	0.206185567	99	0.071616689	0.098124895	0.539987234	-0.015993717	#REF!
M6773	3A	58591208	0.110602988	0.340206186	99	0.071616689	0.09810602	0.54097036	-0.017837079	#REF!
M12482	6A	525593773	0.110665507	0.402061856	99	0.071616689	0.0980966	0.518047463	0.025143352	#REF!
M4831	2B	616938276	0.110730574	0.134020619	99	0.071616689	0.098086802	0.541536148	-0.018897931	#REF!
M3563	2B	419250206	0.110742349	0.350515464	99	0.071616689	0.098085029	0.538956817	-0.014061686	#REF!
M375	1A	512496605	0.110846937	0.350515464	99	0.071616689	0.098069296	0.5478644	-0.030763404	#REF!
M13283	6B	460206599	0.110994527	0.474226804	99	0.071616689	0.098047121	0.538986127	-0.014116641	#REF!
M14275	7A	13189977	0.111051595	0.474226804	99	0.071616689	0.098038556	0.521489766	0.018689035	#REF!
M14281	7A	15080075	0.111051595	0.474226804	99	0.071616689	0.098038556	0.521489766	0.018689035	#REF!
M7280	3B	0	0.111310309	0.319587629	99	0.071616689	0.097999787	0.512752973	0.035070522	#REF!
M2049	1D	42037018	0.111352598	0.319587629	99	0.071616689	0.09799346	0.520860287	0.019869308	#REF!
M3781	2B	59124498	0.11143066	0.463917526	99	0.071616689	0.097981787	0.521138849	0.019347005	#REF!
M4627	2B	689711741	0.111460514	0.309278351	99	0.071616689	0.097977325	0.539291886	-0.014689941	#REF!
M5116	2B	573008127	0.111605396	0.092783505	99	0.071616689	0.097955691	0.543421491	-0.02243295	#REF!
M634	1A	481012178	0.111734058	0.422680412	99	0.071616689	0.097936505	0.523905611	0.014159326	#REF!
M4990	2B	620271002	0.111771781	0.051546392	99	0.071616689	0.097930885	0.515951499	0.029073286	#REF!
M11996	5D	548844664	0.111807275	0.381443299	99	0.071616689	0.097925598	0.524156543	0.013688829	#REF!
M13970	6D	60388899	0.111972864	0.195876289	99	0.071616689	0.097900961	0.521216115	0.019202131	#REF!
M505	1A	546799796	0.112118885	0.381443299	99	0.071616689	0.097879268	0.538272398	-0.012778401	#REF!
M7686	3B	16104988	0.11213725	0.237113402	99	0.071616689	0.097876542	0.523588035	0.014754781	#REF!
M12275	6A	605931995	0.112192817	0.340206186	99	0.071616689	0.097868297	0.521684516	0.018323878	#REF!
M7842	3B	735392487	0.112234283	0.041237113	99	0.071616689	0.097862147	0.51532671	0.030244766	#REF!
M10064	5A	469896498	0.112296666	0.24742268	99	0.071616689	0.0978529	0.539063786	-0.014262252	#REF!
M12950	6A	682396885	0.112306287	0.453608247	99	0.071616689	0.097851474	0.521583233	0.018513784	#REF!
M728	1B	3164636	0.112309174	0.278350515	99	0.071616689	0.097851047	0.539196866	-0.014511778	#REF!
M15207	7B	40953419	0.112324517	0.391752577	99	0.071616689	0.097848773	0.524314338	0.013392962	#REF!
M7196	3B	0	0.112390861	0.216494845	99	0.071616689	0.097838948	0.522785528	0.016259482	#REF!
M8560	4A	48889994	0.112480716	0.226804124	99	0.071616689	0.097825651	0.521834127	0.018043358	#REF!
M10473	5A	493407148	0.112565668	0.474226804	99	0.071616689	0.097813091	0.541109739	-0.018098415	#REF!
M11397	5B	605874657	0.112751178	0.350515464	99	0.071616689	0.097785699	0.522584089	0.016637179	#REF!
M11176	5B	436768810	0.11281538	0.391752577	99	0.071616689	0.097776231	0.518100188	0.025044494	#REF!
M14270	7A	9517687	0.112878044	0.082474227	99	0.071616689	0.097766996	0.519352036	0.022697278	#REF!
M2280	1D	484303414	0.112889438	0.340206186	99	0.071616689	0.097765318	0.54998774	-0.034744667	#REF!
M3313	2A	763309825	0.113044426	0.443298969	99	0.071616689	0.097742503	0.523039799	0.015782723	#REF!
M14533	7A	68211926	0.113050301	0.381443299	99	0.071616689	0.097741639	0.516869985	0.027351124	#REF!
M4910	2B	64103817	0.113121497	0.371134021	99	0.071616689	0.097731171	0.541885608	-0.019553169	#REF!
M7160	3B	27998611	0.113259414	0.268041237	99	0.071616689	0.097710914	0.521129218	0.019365063	#REF!
M10138	5A	480099548	0.113336263	0.360824742	99	0.071616689	0.097699638	0.540232922	-0.016454382	#REF!
M1730	1B	462147666	0.113508822	0.268041237	99	0.071616689	0.097674351	0.541663311	-0.019136363	#REF!
M10463	5A	491796631	0.113514726	0.494845361	99	0.071616689	0.097673487	0.541584364	-0.018988336	#REF!
M2867	2A	435071770	0.113575164	0.360824742	99	0.071616689	0.097664641	0.55088817	-0.036432973	#REF!
M4669	2B	576580481	0.113608424	0.494845361	99	0.071616689	0.097659775	0.542463865	-0.020637401	#REF!
M1282	1B	442620108	0.113787023	0.298969072	99	0.071616689	0.097633674	0.521754853	0.018191997	#REF!
M14271	7A	9517687	0.113879309	0.463917526	99	0.071616689	0.097620205	0.521984963	0.01776054	#REF!
M8424	3D	452983655	0.113909225	0.402061856	99	0.071616689	0.097615841	0.523295815	0.015302693	#REF!
M13662	6B	703823041	0.113926634	0.432989691	99	0.071616689	0.097613302	0.5407993	-0.017516342	#REF!
M15169	7B	66548049	0.114015596	0.453608247	99	0.071616689	0.097600336	0.521361302	0.018929904	#REF!
M9736	4D	681466316	0.114092513	0.082474227	99	0.071616689	0.097589134	0.54471241	-0.024853423	#REF!
M6802	3A	729897788	0.114197053	0.402061856	99	0.071616689	0.097573924	0.523594396	0.014742853	#REF!
M7323	3B	44296856	0.114337344	0.360824742	99	0.071616689	0.097553535	0.539873318	-0.015780125	#REF!
M230	1A	297737879	0.114431809	0.494845361	99	0.071616689	0.097539823	0.540920821	-0.017744194	#REF!
M11552	5B	562792380	0.114579446	0.237113402	99	0.071616689	0.097518417	0.539705966	-0.01546634	#REF!
M10019	5A	386840959	0.114640887	0.360824742	99	0.071616689	0.097509518	0.524157218	0.013687562	#REF!
M2529	2A	15966155	0.114654508	0.432989691	99	0.071616689	0.097507545	0.540368109	-0.016707858	#REF!
M6806	3A	728990783	0.114667267	0.144329897	99	0.071616689	0.097505698	0.522516919	0.016763123	#REF!
M12769	6A	574529333	0.114759555	0.494845361	99	0.071616689	0.097492345	0.520752209	0.020071953	#REF!
M7697	3B	669426645	0.114806636	0.422680412	99	0.071616689	0.097485537	0.539931385	-0.015889001	#REF!
M9658	4B	661632694	0.114856639	0.484536082	99	0.071616689	0.09747831	0.523854388	0.014255368	#REF!
M4956	2B	762916610	0.114899604	0.164948454	99	0.071616689	0.097472103	0.541501842	-0.018833608	#REF!
M9325	4A	650837952	0.114912894	0.134020619	99	0.071616689	0.097470184	0.520527048	0.020494131	#REF!
M9116	4A	700739397	0.11498536	0.092783505	99	0.071616689	0.097459722	0.542476519	-0.020661128	#REF!
M6660	3A	699467553	0.115153997	0.391752577	99	0.071616689	0.097435406	0.546643975	-0.028475106	#REF!
M125	1A	13728679	0.115204775	0.154639175	99	0.071616689	0.097428092	0.52250496	0.016785547	#REF!
M15447	7B	582709177	0.115313132	0.340206186	99	0.071616689	0.097412497	0.539300268	-0.014705657	#REF!
M7600	3B	0	0.115322948	0.319587629	99	0.071616689	0.097411085	0.541646979	-0.019105739	#REF!
M11965	5D	531606683	0.115330689	0.309278351	99	0.071616689	0.097409971	0.540186778	-0.016367863	#REF!
M4876	2B	608398641	0.115331963	0.350515464	99	0.071616689	0.097409788	0.522379435	0.017020905	#REF!
M15304	7B	130505517	0.115344608	0.391752577	99	0.071616689	0.097407969	0.541991778	-0.019752237	#REF!
M9510	4B	481237158	0.115679794	0.288659794	99	0.071616689	0.097359845	0.524400932	0.013230598	#REF!
M7069	3B	15205844	0.11571743	0.134020619	99	0.071616689	0.097354452	0.52193731	0.017849889	#REF!
M12140	6A	5114648	0.115795594	0.319587629	99	0.071616689	0.097343256	0.540521226	-0.016994953	#REF!
M10070	5A	470194570	0.115831557	0.463917526	99	0.071616689	0.097338107	0.540424181	-0.016812993	#REF!
M5919	2D	0	0.11583829	0.360824742	99	0.071616689	0.097337144	0.513616699	0.033451035	#REF!
M3548	2B	0	0.115937801	0.474226804	99	0.071616689	0.097322909	0.522744299	0.016336786	#REF!
M13371	6B	206564330	0.115960105	0.474226804	99	0.071616689	0.09731972	0.521673118	0.01834525	#REF!
M4103	2B	391481609	0.1160401	0.432989691	99	0.071616689	0.097308289	0.540487692	-0.016932076	#REF!
M6510	3A	634947372	0.116068721	0.494845361	99	0.071616689	0.097304201	0.522692631	0.016433663	#REF!
M10934	5B	461697041	0.116099502	0.494845361	99	0.071616689	0.097299806	0.521537156	0.018600178	#REF!
M4834	2B	733169296	0.116238359	0.24742268	99	0.071616689	0.097279996	0.523422788	0.015064619	#REF!
M13330	6B	400700942	0.116346152	0.319587629	99	0.071616689	0.097264636	0.523336783	0.015225878	#REF!
M1006	1B	46390000	0.11634924	0.051546392	99	0.071616689	0.097264196	0.517109098	0.026902787	#REF!
M13276	6B	507595411	0.116361387	0.298969072	99	0.071616689	0.097262467	0.522791605	0.016248087	#REF!
M5443	2D	57359902	0.116466821	0.278350515	99	0.071616689	0.09724746	0.543024508	-0.021688606	#REF!
M8611	4A	110875760	0.116485181	0.443298969	99	0.071616689	0.097244849	0.523402178	0.015103263	#REF!
M3043	2A	7184810	0.116690076	0.432989691	99	0.071616689	0.097215735	0.522447001	0.01689422	#REF!
M107	1A	9592304	0.116779309	0.463917526	99	0.071616689	0.097203074	0.541152799	-0.018179153	#REF!
M2303	1D	0	0.116921677	0.360824742	99	0.071616689	0.097182896	0.551443687	-0.037474568	#REF!
M4285	2B	154233621	0.116928166	0.381443299	99	0.071616689	0.097181977	0.518715574	0.023890645	#REF!
M1004	1B	95344234	0.116945171	0.340206186	99	0.071616689	0.097179569	0.519727683	0.02199294	#REF!
M3152	2A	0	0.117125549	0.412371134	99	0.071616689	0.097154049	0.522586639	0.016632398	#REF!
M12845	6A	607934652	0.117135627	0.494845361	99	0.071616689	0.097152625	0.521241087	0.019155309	#REF!
M11538	5B	0	0.117136841	0.371134021	99	0.071616689	0.097152453	0.522483634	0.016825531	#REF!
M12874	6A	610402677	0.117171337	0.432989691	99	0.071616689	0.097147578	0.541980798	-0.01973165	#REF!
M454	1A	537889263	0.11725173	0.175257732	99	0.071616689	0.097136223	0.542836766	-0.02133659	#REF!
M12419	6A	38723974	0.117297153	0.134020619	99	0.071616689	0.097129812	0.541053364	-0.017992712	#REF!
M15056	7A	0	0.117605603	0.391752577	99	0.071616689	0.097086346	0.546472501	-0.028153593	#REF!
M6393	3A	363608529	0.117614187	0.257731959	99	0.071616689	0.097085138	0.538735136	-0.013646034	#REF!
M1106	1B	100817874	0.11763208	0.216494845	99	0.071616689	0.097082621	0.541449031	-0.018734587	#REF!
M2308	1D	683382396	0.117639319	0.268041237	99	0.071616689	0.097081602	0.539390217	-0.014874311	#REF!
M2905	2A	21223660	0.117645978	0.350515464	99	0.071616689	0.097080666	0.553507007	-0.041343293	#REF!
M12302	6A	0	0.117844643	0.164948454	99	0.071616689	0.097052749	0.540639539	-0.01721679	#REF!
M4737	2B	682744936	0.117869346	0.216494845	99	0.071616689	0.097049281	0.523397731	0.015111601	#REF!
M645	1A	584104138	0.117901301	0.340206186	99	0.071616689	0.097044797	0.52481275	0.01245844	#REF!
M3227	2A	758897731	0.117920199	0.453608247	99	0.071616689	0.097042145	0.520858911	0.019871887	#REF!
M7478	3B	311762515	0.117933884	0.432989691	99	0.071616689	0.097040226	0.542368358	-0.020458326	#REF!
M10035	5A	445275979	0.118081529	0.340206186	99	0.071616689	0.09701953	0.52210088	0.017543197	#REF!
M5806	2D	0	0.118092811	0.164948454	99	0.071616689	0.09701795	0.540353364	-0.016680211	#REF!
M9910	5A	38118455	0.118155378	0.412371134	99	0.071616689	0.097009189	0.541314231	-0.018481837	#REF!
M5009	2B	752394623	0.11816886	0.340206186	99	0.071616689	0.097007302	0.52126959	0.019101865	#REF!
M14837	7A	96059619	0.11831208	0.350515464	99	0.071616689	0.096987271	0.553623943	-0.041562547	#REF!
M14841	7A	671752070	0.11831208	0.350515464	99	0.071616689	0.096987271	0.553623943	-0.041562547	#REF!
M14861	7A	679816918	0.11831208	0.350515464	99	0.071616689	0.096987271	0.509290559	0.041562547	#REF!
M7348	3B	444842198	0.11831208	0.350515464	99	0.071616689	0.096987271	0.509290559	0.041562547	#REF!
M1609	1B	585076021	0.118455506	0.381443299	99	0.071616689	0.096967239	0.522811664	0.016210476	#REF!
M1530	1B	564653541	0.118745652	0.484536082	99	0.071616689	0.096926797	0.539978317	-0.015976999	#REF!
M11974	5D	14432137	0.118756008	0.463917526	99	0.071616689	0.096925355	0.524635995	0.012789856	#REF!
M10028	5A	438408501	0.11876749	0.268041237	99	0.071616689	0.096923757	0.538783474	-0.013736669	#REF!
M4281	2B	464298677	0.118845758	0.494845361	99	0.071616689	0.096912869	0.523774723	0.014404741	#REF!
M10288	5A	0	0.118855223	0.041237113	99	0.071616689	0.096911553	0.547589132	-0.030247276	#REF!
M11152	5B	519254488	0.119073761	0.319587629	99	0.071616689	0.096881197	0.52173724	0.01822502	#REF!
M1615	1B	628627682	0.11908975	0.432989691	99	0.071616689	0.096878978	0.519444665	0.0225236	#REF!
M11463	5B	243695786	0.119108539	0.494845361	99	0.071616689	0.096876372	0.522760881	0.016305694	#REF!
M9449	4B	18450356	0.11911456	0.443298969	99	0.071616689	0.096875537	0.54116628	-0.018204429	#REF!
M11995	5D	548844664	0.119177541	0.391752577	99	0.071616689	0.096866803	0.524428935	0.013178092	#REF!
M10439	5A	362054918	0.11928645	0.18556701	99	0.071616689	0.096851713	0.540423572	-0.016811852	#REF!
M14131	7A	4140180	0.119308451	0.360824742	99	0.071616689	0.096848667	0.540722033	-0.017371467	#REF!
M10048	5A	475372989	0.119321547	0.092783505	99	0.071616689	0.096846854	0.544705419	-0.024840314	#REF!
M2306	1D	0	0.119360085	0.309278351	99	0.071616689	0.09684152	0.523583745	0.014762823	#REF!
M9562	4B	540718898	0.119576073	0.103092784	99	0.071616689	0.09681166	0.542941352	-0.021532689	#REF!
M5251	2B	790887920	0.119585918	0.340206186	99	0.071616689	0.0968103	0.52074575	0.020084065	#REF!
M9655	4B	661631828	0.119591848	0.319587629	99	0.071616689	0.096809481	0.543955728	-0.023434643	#REF!
M5200	2B	769502076	0.119674939	0.474226804	99	0.071616689	0.096798012	0.539063123	-0.01426101	#REF!
M12353	6A	50483728	0.119711038	0.494845361	99	0.071616689	0.096793032	0.522236151	0.017289564	#REF!
M8643	4A	413875836	0.119723722	0.371134021	99	0.071616689	0.096791282	0.522865717	0.016109127	#REF!
M3967	2B	176172344	0.119842681	0.391752577	99	0.071616689	0.096774885	0.523496177	0.014927015	#REF!
M9674	4B	666331476	0.119996462	0.453608247	99	0.071616689	0.096753715	0.538320673	-0.012868916	#REF!
M15332	7B	0	0.120057084	0.103092784	99	0.071616689	0.096745378	0.542640061	-0.020967768	#REF!
M3862	2B	0	0.120080246	0.113402062	99	0.071616689	0.096742194	0.542757627	-0.021188205	#REF!
M8652	4A	284237985	0.120246561	0.432989691	99	0.071616689	0.096719351	0.5391874	-0.014494029	#REF!
M14981	7A	566622348	0.120436586	0.288659794	99	0.071616689	0.096693295	0.540207164	-0.016406086	#REF!
M3666	2B	59764104	0.120446006	0.474226804	99	0.071616689	0.096692004	0.538558895	-0.013315582	#REF!
M14214	7A	0	0.120855678	0.381443299	99	0.071616689	0.096635992	0.541668295	-0.019145706	#REF!
M13341	6B	203297457	0.120872936	0.381443299	99	0.071616689	0.096633637	0.523084303	0.015699277	#REF!
M7351	3B	124651375	0.120898691	0.391752577	99	0.071616689	0.096630123	0.523442667	0.015027346	#REF!
M3487	2B	19415866	0.121039228	0.402061856	99	0.071616689	0.096610965	0.539928524	-0.015883637	#REF!
M2960	2A	692939894	0.121044	0.268041237	99	0.071616689	0.096610315	0.523128642	0.015616142	#REF!
M13964	6D	26988617	0.121077368	0.391752577	99	0.071616689	0.09660577	0.517924963	0.025373041	#REF!
M6152	3A	22262008	0.121151263	0.144329897	99	0.071616689	0.096595711	0.542008863	-0.019784272	#REF!
M10273	5A	546308192	0.121152153	0.175257732	99	0.071616689	0.09659559	0.540275684	-0.016534561	#REF!
M13002	6B	14333860	0.121153127	0.360824742	99	0.071616689	0.096595457	0.523145477	0.015584577	#REF!
M8177	3B	718878829	0.121186006	0.350515464	99	0.071616689	0.096590983	0.508617209	0.042825079	#REF!
M2470	2A	21178378	0.121200389	0.206185567	99	0.071616689	0.096589027	0.543583788	-0.022737256	#REF!
M6633	3A	292579611	0.121272324	0.24742268	99	0.071616689	0.096579245	0.540273673	-0.01653079	#REF!
M627	1A	577986626	0.121344959	0.298969072	99	0.071616689	0.096569374	0.539430176	-0.014949234	#REF!
M15558	7B	642499302	0.121371537	0.329896907	99	0.071616689	0.096565764	0.541738663	-0.019277646	#REF!
M6356	3A	478166064	0.121385292	0.329896907	99	0.071616689	0.096563896	0.524020952	0.01394306	#REF!
M3850	2B	637955728	0.121409446	0.24742268	99	0.071616689	0.096560617	0.523531908	0.014860018	#REF!
M4295	2B	627823776	0.121439525	0.350515464	99	0.071616689	0.096556534	0.540255506	-0.016496727	#REF!
M14896	7A	694049602	0.121492854	0.484536082	99	0.071616689	0.096549297	0.523521999	0.014878598	#REF!
M5217	2B	0	0.121558683	0.257731959	99	0.071616689	0.09654037	0.523440494	0.015031421	#REF!
M13246	6B	393575661	0.121768985	0.144329897	99	0.071616689	0.096511886	0.541141922	-0.018158758	#REF!
M661	1A	6070342	0.121949307	0.206185567	99	0.071616689	0.096487506	0.540141094	-0.016282206	#REF!
M1962	1D	585308022	0.121972216	0.371134021	99	0.071616689	0.096484412	0.523011139	0.015836461	#REF!
M10456	5A	614889909	0.121979353	0.494845361	99	0.071616689	0.096483448	0.539887309	-0.015806359	#REF!
M3532	2B	9887842	0.121988513	0.082474227	99	0.071616689	0.096482211	0.544367074	-0.024205918	#REF!
M2872	2A	557403153	0.122095572	0.154639175	99	0.071616689	0.096467761	0.540264055	-0.016512758	#REF!
M6497	3A	625237502	0.122141056	0.494845361	99	0.071616689	0.096461626	0.523120862	0.01563073	#REF!
M10507	5A	680532072	0.122351411	0.422680412	99	0.071616689	0.096433288	0.539519235	-0.015116219	#REF!
M10477	5A	613546871	0.122453542	0.402061856	99	0.071616689	0.096419549	0.524101984	0.013791127	#REF!
M5915	2D	606198497	0.1224723	0.144329897	99	0.071616689	0.096417027	0.522013141	0.017707707	#REF!
M2509	2A	51108076	0.122497276	0.474226804	99	0.071616689	0.096413669	0.539259975	-0.014630107	#REF!
M9283	4A	726418793	0.122501677	0.319587629	99	0.071616689	0.096413078	0.539349304	-0.014797599	#REF!
M7787	3B	722479372	0.122626586	0.082474227	99	0.071616689	0.096396299	0.520220348	0.021069194	#REF!
M6535	3A	646854667	0.12269389	0.484536082	99	0.071616689	0.096387267	0.521848465	0.018016474	#REF!
M6480	3A	568024952	0.122738439	0.113402062	99	0.071616689	0.096381291	0.542022755	-0.019810319	#REF!
M4581	2B	682939231	0.122799919	0.371134021	99	0.071616689	0.096373049	0.521816272	0.018076837	#REF!
M2317	1D	487954965	0.122880013	0.24742268	99	0.071616689	0.096362317	0.521994499	0.01774266	#REF!
M1818	1B	659384608	0.122951787	0.216494845	99	0.071616689	0.096352707	0.539816403	-0.01567341	#REF!
M12676	6A	305700823	0.122956813	0.278350515	99	0.071616689	0.096352035	0.518776585	0.023776249	#REF!
M4184	2B	630135956	0.122957022	0.092783505	99	0.071616689	0.096352007	0.520667697	0.020230415	#REF!
M1474	1B	0	0.122987637	0.175257732	99	0.071616689	0.09634791	0.521493106	0.018682773	#REF!
M3999	2B	213709998	0.123024163	0.298969072	99	0.071616689	0.096343023	0.538443545	-0.013099301	#REF!
M14350	7A	26240264	0.123046682	0.278350515	99	0.071616689	0.096340011	0.543786344	-0.023117049	#REF!
M3060	2A	731374489	0.123077428	0.288659794	99	0.071616689	0.0963359	0.517879644	0.025458014	#REF!
M5715	2D	598851735	0.123095041	0.381443299	99	0.071616689	0.096333546	0.540364485	-0.016701063	#REF!
M2360	2A	15637364	0.123239634	0.340206186	99	0.071616689	0.09631423	0.524207841	0.013592644	#REF!
M13696	6B	708675578	0.123352685	0.298969072	99	0.071616689	0.096299147	0.524182717	0.013639752	#REF!
M14160	7A	8071270	0.123469013	0.350515464	99	0.071616689	0.096283642	0.516290348	0.028437944	#REF!
M13394	6B	612219213	0.123469668	0.134020619	99	0.071616689	0.096283554	0.541224627	-0.018313829	#REF!
M4459	2B	649949245	0.123474854	0.412371134	99	0.071616689	0.096282863	0.521483345	0.018701075	#REF!
M8480	3D	577418701	0.123553591	0.494845361	99	0.071616689	0.096272379	0.52483353	0.012419478	#REF!
M6928	3B	7302120	0.123564845	0.103092784	99	0.071616689	0.096270881	0.520260262	0.020994355	#REF!
M8385	3D	284212614	0.123579739	0.443298969	99	0.071616689	0.096268899	0.543155664	-0.021934524	#REF!
M6595	3A	659038151	0.123739961	0.319587629	99	0.071616689	0.096247592	0.540843396	-0.017599022	#REF!
M6251	3A	25944173	0.123796626	0.391752577	99	0.071616689	0.096240064	0.545827588	-0.026944381	#REF!
M6575	3A	660003685	0.123850687	0.453608247	99	0.071616689	0.096232885	0.540730759	-0.017387828	#REF!
M10250	5A	542955747	0.123981227	0.216494845	99	0.071616689	0.096215566	0.541252599	-0.018366277	#REF!
M4309	2B	591575616	0.12408149	0.391752577	99	0.071616689	0.096202277	0.542856135	-0.021372907	#REF!
M10032	5A	436890364	0.124107098	0.278350515	99	0.071616689	0.096198885	0.539316752	-0.014736563	#REF!
M13334	6B	218963791	0.124132239	0.298969072	99	0.071616689	0.096195556	0.522857294	0.016124921	#REF!
M2270	1D	91239214	0.124146319	0.432989691	99	0.071616689	0.096193692	0.522661679	0.016491699	#REF!
M13781	6B	719901771	0.124206639	0.340206186	99	0.071616689	0.096185708	0.53948446	-0.015051017	#REF!
M13711	6B	464521037	0.124216771	0.092783505	99	0.071616689	0.096184367	0.544799039	-0.025015853	#REF!
M1203	1B	116830677	0.124229654	0.24742268	99	0.071616689	0.096182663	0.541447312	-0.018731364	#REF!
M1663	1B	606491204	0.124247343	0.041237113	99	0.071616689	0.096180323	0.515648694	0.029641044	#REF!
M13238	6B	159138920	0.124271713	0.319587629	99	0.071616689	0.0961771	0.524290286	0.013438059	#REF!
M6691	3A	711365579	0.12429769	0.319587629	99	0.071616689	0.096173665	0.522663822	0.01648768	#REF!
M6335	3A	369293414	0.124302561	0.082474227	99	0.071616689	0.096173021	0.519887446	0.021693384	#REF!
M6597	3A	664732458	0.12434875	0.309278351	99	0.071616689	0.096166915	0.540819135	-0.017553533	#REF!
M757	1B	2358221	0.124424662	0.371134021	99	0.071616689	0.096156887	0.513586846	0.03350701	#REF!
M2142	1D	416356026	0.124504071	0.195876289	99	0.071616689	0.096146404	0.520190324	0.021125489	#REF!
M6911	3B	3064404	0.124516201	0.402061856	99	0.071616689	0.096144803	0.539263808	-0.014637294	#REF!
M15325	7B	200352412	0.124522815	0.18556701	99	0.071616689	0.09614393	0.540360047	-0.016692742	#REF!
M1743	1B	193426988	0.124711007	0.422680412	99	0.071616689	0.09611912	0.520106732	0.021282224	#REF!
M2232	1D	0	0.124718738	0.092783505	99	0.071616689	0.096118102	0.543342528	-0.022284894	#REF!
M15473	7B	566408634	0.124770754	0.278350515	99	0.071616689	0.096111252	0.522756899	0.01631316	#REF!
M8069	3B	788195824	0.124787959	0.12371134	99	0.071616689	0.096108988	0.521105318	0.019409875	#REF!
M12204	6A	11569432	0.12501979	0.072164948	99	0.071616689	0.096078504	0.519447968	0.022517406	#REF!
M9162	4A	708083352	0.125041636	0.113402062	99	0.071616689	0.096075635	0.542238992	-0.020215764	#REF!
M3959	2B	206507486	0.125133053	0.350515464	99	0.071616689	0.096063634	0.510462289	0.039365553	#REF!
M3990	2B	126899677	0.125164029	0.12371134	99	0.071616689	0.09605957	0.541873055	-0.019529632	#REF!
M3330	2A	765631505	0.125194582	0.237113402	99	0.071616689	0.096055563	0.523883574	0.014200644	#REF!
M11865	5B	696578657	0.1252426	0.092783505	99	0.071616689	0.096049267	0.52053416	0.020480797	#REF!
M13451	6B	59244510	0.125284332	0.391752577	99	0.071616689	0.096043797	0.52393655	0.014101315	#REF!
M6426	3A	371454045	0.125340493	0.144329897	99	0.071616689	0.096036439	0.54107353	-0.018030523	#REF!
M5039	2B	767024523	0.125353202	0.350515464	99	0.071616689	0.096034775	0.538662745	-0.013510301	#REF!
M15546	7B	641684991	0.125397617	0.164948454	99	0.071616689	0.09602896	0.54121149	-0.018289198	#REF!
M4381	2B	544259861	0.125443245	0.484536082	99	0.071616689	0.096022988	0.524312314	0.013396757	#REF!
M518	1A	549589444	0.125491729	0.195876289	99	0.071616689	0.096016645	0.539981333	-0.015982654	#REF!
M14593	7A	94688834	0.125535364	0.350515464	99	0.071616689	0.096010939	0.546804922	-0.028776884	#REF!
M12524	6A	69225171	0.125579351	0.350515464	99	0.071616689	0.096005189	0.539091225	-0.014313701	#REF!
M12963	6B	0	0.125597963	0.494845361	99	0.071616689	0.096002757	0.520901177	0.01979264	#REF!
M880	1B	19013687	0.125643113	0.06185567	99	0.071616689	0.095996858	0.544802864	-0.025023023	#REF!
M3217	2A	781829002	0.12566225	0.443298969	99	0.071616689	0.095994359	0.540477641	-0.016913232	#REF!
M5027	2B	758922449	0.125692213	0.381443299	99	0.071616689	0.095990446	0.539023353	-0.014186442	#REF!
M14542	7A	64739187	0.125712156	0.463917526	99	0.071616689	0.095987842	0.540621153	-0.017182315	#REF!
M12379	6A	26881802	0.125845954	0.371134021	99	0.071616689	0.095970387	0.54148605	-0.018803998	#REF!
M14942	7A	701052545	0.125864645	0.12371134	99	0.071616689	0.095967951	0.519926089	0.021620929	#REF!
M10743	5B	360428929	0.12599183	0.360824742	99	0.071616689	0.09595138	0.541145191	-0.018164888	#REF!
M1556	1B	564574859	0.126052282	0.164948454	99	0.071616689	0.095943511	0.521807741	0.018092832	#REF!
M4986	2B	763445925	0.126079015	0.06185567	99	0.071616689	0.095940032	0.548149555	-0.03129807	#REF!
M3588	2B	25050436	0.126109786	0.453608247	99	0.071616689	0.095936029	0.524747698	0.012580412	#REF!
M10377	5A	569288642	0.126183001	0.432989691	99	0.071616689	0.095926509	0.52201057	0.017712527	#REF!
M4339	2B	422190933	0.126289392	0.494845361	99	0.071616689	0.095912686	0.539114135	-0.014356657	#REF!
M3619	2B	612309756	0.126303271	0.494845361	99	0.071616689	0.095910884	0.541007062	-0.017905896	#REF!
M9216	4A	720887655	0.126309026	0.237113402	99	0.071616689	0.095910137	0.540000151	-0.016017938	#REF!
M7805	3B	673217142	0.126358965	0.030927835	99	0.071616689	0.095903654	0.513460563	0.03374379	#REF!
M3877	2B	417215705	0.126405959	0.443298969	99	0.071616689	0.095897556	0.541034204	-0.017956786	#REF!
M3921	2B	46298185	0.126426198	0.072164948	99	0.071616689	0.095894931	0.518725735	0.023871593	#REF!
M2238	1D	638502351	0.126456814	0.072164948	99	0.071616689	0.09589096	0.543317018	-0.022237062	#REF!
M13583	6B	666138160	0.126528658	0.216494845	99	0.071616689	0.095881647	0.539882922	-0.015798133	#REF!
M7086	3B	702849155	0.12664034	0.329896907	99	0.071616689	0.095867182	0.523769633	0.014414284	#REF!
M1296	1B	35074916	0.126690343	0.412371134	99	0.071616689	0.09586071	0.522666173	0.016483272	#REF!
M11216	5B	495473264	0.126717084	0.432989691	99	0.071616689	0.09585725	0.541519472	-0.018866665	#REF!
M12122	6A	0	0.126802445	0.020618557	99	0.071616689	0.095846212	0.505559125	0.048558987	#REF!
M13181	6B	93428436	0.126839511	0.453608247	99	0.071616689	0.095841421	0.524757224	0.01256255	#REF!
M5714	2D	610403424	0.126969272	0.195876289	99	0.071616689	0.095824662	0.522520848	0.016755757	#REF!
M7377	3B	130257859	0.127000528	0.402061856	99	0.071616689	0.095820628	0.539344071	-0.014787788	#REF!
M12747	6A	503237209	0.127036444	0.175257732	99	0.071616689	0.095815994	0.52287817	0.016085778	#REF!
M1638	1B	601383349	0.127180681	0.103092784	99	0.071616689	0.095797399	0.542088453	-0.019933504	#REF!
M8447	3D	537339977	0.127342275	0.402061856	99	0.071616689	0.095776595	0.538445424	-0.013102825	#REF!
M11518	5B	715223883	0.127411703	0.494845361	99	0.071616689	0.095767666	0.522116346	0.017514198	#REF!
M5036	2B	767121912	0.127472244	0.432989691	99	0.071616689	0.095759884	0.524131131	0.013736475	#REF!
M1654	1B	584320517	0.127669792	0.030927835	99	0.071616689	0.09573452	0.551130863	-0.036888021	#REF!
M8491	3D	115087655	0.1277486	0.237113402	99	0.071616689	0.095724415	0.522749465	0.016327099	#REF!
M4922	2B	620326915	0.127781988	0.237113402	99	0.071616689	0.095720135	0.523114626	0.015642423	#REF!
M3443	2B	564075186	0.127850727	0.402061856	99	0.071616689	0.095711329	0.524598028	0.012861044	#REF!
M5139	2B	785074409	0.127917882	0.134020619	99	0.071616689	0.095702731	0.52234089	0.017093177	#REF!
M2958	2A	693269842	0.128014466	0.443298969	99	0.071616689	0.095690373	0.540324267	-0.016625655	#REF!
M5698	2D	612367311	0.128207505	0.340206186	99	0.071616689	0.095665707	0.501339695	0.056470417	#REF!
M9169	4A	709851770	0.128218833	0.24742268	99	0.071616689	0.095664261	0.539507434	-0.015094093	#REF!
M11427	5B	13284590	0.128222893	0.216494845	99	0.071616689	0.095663743	0.523358247	0.015185633	#REF!
M12063	6A	62362905	0.128299453	0.237113402	99	0.071616689	0.095653973	0.540855709	-0.017622108	#REF!
M14799	7A	580656999	0.128326603	0.391752577	99	0.071616689	0.09565051	0.523354635	0.015192406	#REF!
M127	1A	16933203	0.12840832	0.443298969	99	0.071616689	0.095640092	0.541288018	-0.018432687	#REF!
M14929	7A	700509978	0.128514301	0.474226804	99	0.071616689	0.095626591	0.541908226	-0.019595578	#REF!
M7023	3B	0	0.128542287	0.381443299	99	0.071616689	0.095623028	0.522489022	0.01681543	#REF!
M9625	4B	652962151	0.128598969	0.443298969	99	0.071616689	0.095615815	0.524440063	0.013157228	#REF!
M567	1A	567987926	0.128608675	0.381443299	99	0.071616689	0.09561458	0.538711371	-0.013601475	#REF!
M6277	3A	41376359	0.128673984	0.381443299	99	0.071616689	0.095606274	0.523406514	0.015095133	#REF!
M7475	3B	304279362	0.128973237	0.319587629	99	0.071616689	0.095568274	0.514486329	0.031820478	#REF!
M11599	5B	683229885	0.128996501	0.216494845	99	0.071616689	0.095565325	0.523787697	0.014380414	#REF!
M11163	5B	519005204	0.129067365	0.350515464	99	0.071616689	0.095556343	0.540023666	-0.016062028	#REF!
M3456	2B	0	0.129197238	0.474226804	99	0.071616689	0.095539896	0.522043885	0.017650061	#REF!
M13530	6B	655890375	0.129213698	0.103092784	99	0.071616689	0.095537813	0.520991203	0.01962384	#REF!
M7894	3B	211212780	0.129276026	0.164948454	99	0.071616689	0.095529928	0.539827493	-0.015694203	#REF!
M1122	1B	39854453	0.129356928	0.371134021	99	0.071616689	0.095519699	0.537836941	-0.011961918	#REF!
M3174	2A	0	0.129391553	0.226804124	99	0.071616689	0.095515323	0.5406261	-0.017191592	#REF!
M7496	3B	335094862	0.129462269	0.216494845	99	0.071616689	0.095506391	0.523444782	0.01502338	#REF!
M106	1A	16914186	0.129519658	0.350515464	99	0.071616689	0.095499146	0.538549867	-0.013298654	#REF!
M4375	2B	309304504	0.129656475	0.257731959	99	0.071616689	0.095481889	0.540667278	-0.0172688	#REF!
M1089	1B	315459354	0.12966019	0.319587629	99	0.071616689	0.095481421	0.545250926	-0.02586314	#REF!
M14578	7A	0	0.129912053	0.412371134	99	0.071616689	0.095449708	0.540124656	-0.016251384	#REF!
M4736	2B	712959228	0.130067254	0.195876289	99	0.071616689	0.0954302	0.540292273	-0.016565667	#REF!
M6869	3A	0	0.13012702	0.412371134	99	0.071616689	0.095422695	0.519781382	0.021892256	#REF!
M9531	4B	535096121	0.130157068	0.391752577	99	0.071616689	0.095418923	0.523462294	0.014990545	#REF!
M1045	1B	94011977	0.130195309	0.329896907	99	0.071616689	0.095414124	0.540529451	-0.017010375	#REF!
M11525	5B	562453073	0.130299281	0.432989691	99	0.071616689	0.095401085	0.540284201	-0.016550531	#REF!
M9138	4A	23511186	0.130421636	0.092783505	99	0.071616689	0.095385756	0.520071126	0.021348986	#REF!
M5875	2D	601405924	0.130445913	0.371134021	99	0.071616689	0.095382716	0.546519987	-0.02824263	#REF!
M5879	2D	605350061	0.130445913	0.371134021	99	0.071616689	0.095382716	0.546519987	-0.02824263	#REF!
M10204	5A	503872965	0.13051495	0.154639175	99	0.071616689	0.095374076	0.520592702	0.02037103	#REF!
M5353	2B	763798474	0.130535695	0.12371134	99	0.071616689	0.09537148	0.519762237	0.021928152	#REF!
M10023	5A	423174439	0.130570106	0.371134021	99	0.071616689	0.095367176	0.540071885	-0.016152439	#REF!
M1159	1B	480841623	0.1305814	0.329896907	99	0.071616689	0.095365764	0.546706933	-0.028593153	#REF!
M15103	7A	731424299	0.130615538	0.443298969	99	0.071616689	0.095361496	0.519683928	0.022074982	#REF!
M7730	3B	289218941	0.130693594	0.371134021	99	0.071616689	0.095351741	0.522969788	0.015913993	#REF!
M13378	6B	359069615	0.130707711	0.175257732	99	0.071616689	0.095349978	0.522976747	0.015900945	#REF!
M10397	5A	577799083	0.130708824	0.484536082	99	0.071616689	0.095349839	0.541117739	-0.018113414	#REF!
M4399	2B	335383656	0.130764939	0.453608247	99	0.071616689	0.095342831	0.542885854	-0.021428631	#REF!
M6586	3A	662913097	0.130780489	0.391752577	99	0.071616689	0.09534089	0.539367133	-0.014831029	#REF!
M13361	6B	381166855	0.130795012	0.371134021	99	0.071616689	0.095339077	0.53847674	-0.013161542	#REF!
M5831	2D	578880228	0.130811444	0.443298969	99	0.071616689	0.095337026	0.542256838	-0.020249226	#REF!
M5827	2D	588434693	0.130966122	0.154639175	99	0.071616689	0.095317736	0.540938483	-0.017777309	#REF!
M5962	2D	128969280	0.131178506	0.329896907	99	0.071616689	0.09529129	0.539351929	-0.014802521	#REF!
M10308	5A	0	0.131194167	0.463917526	99	0.071616689	0.095289342	0.519986649	0.021507379	#REF!
M15107	7A	732392954	0.131194167	0.463917526	99	0.071616689	0.095289342	0.519986649	0.021507379	#REF!
M9081	4A	691718505	0.131390065	0.350515464	99	0.071616689	0.095264996	0.524420734	0.01319347	#REF!
M1005	1B	46390000	0.131429291	0.350515464	99	0.071616689	0.095260126	0.509742757	0.040714677	#REF!
M1007	1B	45375536	0.131429291	0.350515464	99	0.071616689	0.095260126	0.553171746	-0.040714677	#REF!
M827	1B	16631916	0.131429291	0.350515464	99	0.071616689	0.095260126	0.553171746	-0.040714677	#REF!
M9422	4A	0	0.131431317	0.422680412	99	0.071616689	0.095259874	0.520958246	0.019685635	#REF!
M15328	7B	69218120	0.131464583	0.463917526	99	0.071616689	0.095255745	0.521618656	0.018447367	#REF!
M9000	4A	642951900	0.131465411	0.443298969	99	0.071616689	0.095255643	0.540370192	-0.016711764	#REF!
M5117	2B	510095712	0.131621128	0.113402062	99	0.071616689	0.095236332	0.521210613	0.019212447	#REF!
M7458	3B	257283671	0.131673512	0.226804124	99	0.071616689	0.095229841	0.539923352	-0.015873939	#REF!
M10826	5B	412261274	0.131849022	0.350515464	99	0.071616689	0.095208117	0.553661151	-0.041632312	#REF!
M10018	5A	703528447	0.132102167	0.113402062	99	0.071616689	0.095176841	0.5204099	0.020713784	#REF!
M10446	5A	591976445	0.132110794	0.24742268	99	0.071616689	0.095175776	0.52411648	0.013763945	#REF!
M3061	2A	726126257	0.132165574	0.288659794	99	0.071616689	0.095169017	0.523127899	0.015617535	#REF!
M14020	6D	9514548	0.132245645	0.494845361	99	0.071616689	0.095159144	0.520710424	0.0201503	#REF!
M498	1A	127504195	0.132432816	0.206185567	99	0.071616689	0.095136091	0.52319477	0.015492153	#REF!
M4272	2B	365499316	0.13262162	0.340206186	99	0.071616689	0.095112874	0.538303411	-0.01283655	#REF!
M11958	5D	48030503	0.132694587	0.381443299	99	0.071616689	0.095103911	0.541570499	-0.018962339	#REF!
M12425	6A	53499702	0.132712414	0.164948454	99	0.071616689	0.095101722	0.522471961	0.016847418	#REF!
M13483	6B	631806635	0.132890641	0.134020619	99	0.071616689	0.095079857	0.522149582	0.01745188	#REF!
M3692	2B	68579934	0.132978326	0.24742268	99	0.071616689	0.095069112	0.522362024	0.017053551	#REF!
M11042	5B	630923004	0.133035363	0.340206186	99	0.071616689	0.095062127	0.523138444	0.015597763	#REF!
M14675	7A	191173951	0.133057673	0.237113402	99	0.071616689	0.095059396	0.523133486	0.015607059	#REF!
M10107	5A	473093367	0.133083054	0.463917526	99	0.071616689	0.095056289	0.520117361	0.021262294	#REF!
M14983	7A	713361572	0.133131246	0.051546392	99	0.071616689	0.095050392	0.545153934	-0.02568128	#REF!
M9688	4B	0	0.1331666	0.402061856	99	0.071616689	0.095046068	0.522202336	0.017352967	#REF!
M9473	4B	189530997	0.13322211	0.051546392	99	0.071616689	0.095039281	0.517649645	0.025889262	#REF!
M875	1B	47925443	0.133225354	0.268041237	99	0.071616689	0.095038884	0.520801939	0.01997871	#REF!
M2371	2A	104531498	0.133246056	0.340206186	99	0.071616689	0.095036354	0.501711895	0.055772542	#REF!
M9828	5A	2104451	0.133492615	0.422680412	99	0.071616689	0.095006252	0.538697505	-0.013575475	#REF!
M6632	3A	691041856	0.133838298	0.268041237	99	0.071616689	0.094964154	0.523320754	0.015255932	#REF!
M15512	7B	597080664	0.134014527	0.453608247	99	0.071616689	0.09494274	0.522180142	0.01739458	#REF!
M3889	2B	110963593	0.134062047	0.453608247	99	0.071616689	0.094936971	0.538204545	-0.012651177	#REF!
M12164	6A	5815028	0.134082627	0.030927835	99	0.071616689	0.094934474	0.549206429	-0.033279708	#REF!
M12307	6A	0	0.134082627	0.030927835	99	0.071616689	0.094934474	0.513708074	0.033279708	#REF!
M2518	2A	33343837	0.134108778	0.113402062	99	0.071616689	0.094931301	0.54100587	-0.017903661	#REF!
M647	1A	584104138	0.13410924	0.134020619	99	0.071616689	0.094931245	0.540208818	-0.016409188	#REF!
M10741	5B	356684358	0.134119081	0.144329897	99	0.071616689	0.094930051	0.540551432	-0.01705159	#REF!
M10763	5B	389160968	0.134129812	0.226804124	99	0.071616689	0.094928749	0.539982729	-0.01598527	#REF!
M11336	5B	529608885	0.134265754	0.041237113	99	0.071616689	0.094912268	0.516479643	0.028083016	#REF!
M5803	2D	738969803	0.13431403	0.443298969	99	0.071616689	0.09490642	0.520245658	0.021021737	#REF!
M9144	4A	304763961	0.13437744	0.484536082	99	0.071616689	0.094898742	0.540101779	-0.01620849	#REF!
M2736	2A	627610420	0.134434246	0.443298969	99	0.071616689	0.094891868	0.541286548	-0.018429932	#REF!
M1703	1B	622071195	0.134460087	0.381443299	99	0.071616689	0.094888742	0.524267097	0.01348154	#REF!
M1392	1B	499899181	0.134461741	0.319587629	99	0.071616689	0.094888541	0.523515798	0.014890224	#REF!
M1373	1B	291083356	0.134515987	0.350515464	99	0.071616689	0.094881981	0.53968577	-0.015428473	#REF!
M3866	2B	132352331	0.134605368	0.113402062	99	0.071616689	0.094871178	0.541398408	-0.018639668	#REF!
M9480	4B	115101298	0.134613083	0.381443299	99	0.071616689	0.094870246	0.522534197	0.016730726	#REF!
M15417	7B	538125772	0.134624227	0.371134021	99	0.071616689	0.0948689	0.523165504	0.015547026	#REF!
M7646	3B	590292239	0.134728091	0.226804124	99	0.071616689	0.094856359	0.541611386	-0.019039004	#REF!
M5140	2B	785074409	0.134930691	0.402061856	99	0.071616689	0.094831928	0.54061496	-0.017170703	#REF!
M5580	2D	420567713	0.134966214	0.020618557	99	0.071616689	0.094827649	0.55373379	-0.041768511	#REF!
M11907	5D	254497566	0.135016584	0.175257732	99	0.071616689	0.094821583	0.54113935	-0.018153935	#REF!
M12109	6A	5129073	0.135057371	0.453608247	99	0.071616689	0.094816673	0.522601296	0.016604917	#REF!
M5467	2D	66144040	0.135096834	0.18556701	99	0.071616689	0.094811924	0.523281562	0.015329417	#REF!
M13204	6B	65496487	0.135221269	0.041237113	99	0.071616689	0.09479696	0.548524275	-0.032000669	#REF!
M6638	3A	695160174	0.135256437	0.06185567	99	0.071616689	0.094792734	0.546058909	-0.027378107	#REF!
M2400	2A	185003695	0.135306782	0.195876289	99	0.071616689	0.094786686	0.543562853	-0.022698002	#REF!
M5859	2D	587648696	0.135321407	0.443298969	99	0.071616689	0.09478493	0.520870451	0.01985025	#REF!
M13391	6B	306262708	0.1353442	0.463917526	99	0.071616689	0.094782193	0.541131377	-0.018138986	#REF!
M2997	2A	711468133	0.135403383	0.484536082	99	0.071616689	0.094775089	0.541260641	-0.018381356	#REF!
M7930	3B	728890034	0.13544147	0.18556701	99	0.071616689	0.094770519	0.522227978	0.017304888	#REF!
M2386	2A	0	0.135460467	0.484536082	99	0.071616689	0.09476824	0.54636031	-0.027943234	#REF!
M2725	2A	0	0.135460467	0.484536082	99	0.071616689	0.09476824	0.54636031	-0.027943234	#REF!
M3561	2B	419250206	0.135777126	0.237113402	99	0.071616689	0.094730307	0.539886449	-0.015804746	#REF!
M14305	7A	6803153	0.135837443	0.195876289	99	0.071616689	0.094723093	0.539206484	-0.014529812	#REF!
M5705	2D	591603469	0.135985895	0.278350515	99	0.071616689	0.094705353	0.524219816	0.013570192	#REF!
M4432	2B	0	0.136023009	0.422680412	99	0.071616689	0.094700921	0.523132257	0.015609365	#REF!
M7936	3B	758346322	0.136027978	0.268041237	99	0.071616689	0.094700328	0.524420234	0.013194408	#REF!
M6386	3A	392027319	0.136124892	0.164948454	99	0.071616689	0.094688763	0.54067679	-0.017286636	#REF!
M3630	2B	47668010	0.13622355	0.340206186	99	0.071616689	0.094677	0.523983489	0.014013304	#REF!
M5562	2D	432854196	0.136387469	0.103092784	99	0.071616689	0.094657476	0.521162145	0.019303323	#REF!
M610	1A	573393055	0.13662188	0.041237113	99	0.071616689	0.094629603	0.547473098	-0.030029714	#REF!
M13153	6B	88747690	0.136742122	0.278350515	99	0.071616689	0.094615326	0.522418429	0.016947791	#REF!
M6276	3A	42066915	0.136784499	0.381443299	99	0.071616689	0.094610298	0.517492456	0.026183992	#REF!
M15526	7B	742276351	0.13683634	0.082474227	99	0.071616689	0.094604149	0.51955423	0.022318164	#REF!
M7559	3B	479991691	0.136921261	0.268041237	99	0.071616689	0.094594083	0.539016121	-0.014172881	#REF!
M13266	6B	203292178	0.137001557	0.484536082	99	0.071616689	0.094584571	0.522416452	0.016951498	#REF!
M8135	3B	303789579	0.137008497	0.494845361	99	0.071616689	0.094583749	0.524979456	0.012145867	#REF!
[truncated: 13,601 more rows]
